# Supplementary material for: Rotenone Modulates Caenorhabditis elegans Immunometabolism and Pathogen Susceptibility
Source: Front Immunol. 2022 Feb 22;13:840272. doi: 10.3389/fimmu.2022.840272 (PMC8902048; doi:10.3389/fimmu.2022.840272)
Supplement: Supplementary file 1 [file DataSheet_1.xlsx]

## Sheet: rgs_fisher_cat1
WormCat gene enrichment results. All 179 differentially expressed genes (DEG) from the rotenone treatment were submitted to WormCat analysis for annotation and visualization of enrichment data. The table presents the list of enriched categories that met a Bonferroni false discovery rate cut off of 0.01 (highlighted) and categories that have at least one returned gene and p value from Fisher’s exa…
	Category	RGS	AC	PValue	Bonferroni
15	Stress response	49	833	1.13102e-29	2.14893e-28
7	Metabolism	31	1601	4.67189e-08	8.87658e-07
19	Unassigned	54	6343	0.00787614
12	Proteolysis general	6	394	0.0294392
10	Peroxisome	1	15	0.0874095
5	Extracellular material	5	495	0.161248
6	Lysosome	1	91	0.408627
2	Chaperone	1	92	0.411989
18	Transmembrane transport	6	901	0.413773
16	Transcription factor	4	581	0.427042
9	Neuronal function	2	308	0.526976
1	Cell cycle	1	172	0.627136
4	DNA	1	176	0.635521
11	Protein modification	1	271	0.78747
3	Development	1	295	0.814496
8	mRNA functions	1	407	0.901533
17	Transmembrane protein	10	3200	0.983642
13	Proteolysis proteasome	1	733	0.984219
14	Signaling	2	1188	0.99048

## Sheet: rgs_fisher_cat2
	Category	RGS	AC	PValue	Bonferroni
29	Stress response: detoxification	19	206	3.11415e-16	1.24566e-14
31	Stress response: pathogen	14	192	3.7834e-11	1.51336e-09
28	Stress response: C-type Lectin	14	256	1.29527e-09	5.18109e-08
13	Metabolism: lipid	18	526	8.53483e-09	3.41393e-07
23	Proteolysis general: lysozyme	3	11	6.53913e-05	0.00261565
15	Metabolism: short chain dehydrogenase	3	42	0.00222964
30	Stress response: heavy metal	2	16	0.00470384
40	Unassigned	54	6343	0.00787614
24	Proteolysis general: serine	2	34	0.0180874
5	Extracellular material: chitinase	2	37	0.0210343
27	Signaling: PKD	1	4	0.028184
11	Metabolism: FMO	1	5	0.0337242
20	Peroxisome: transporter	1	5	0.0337242
4	DNA: telomere	1	10	0.0609525
2	Chaperone: unassigned	1	14	0.0821788
18	Neuronal function: development	1	15	0.0874095
38	Transmembrane transport: lipid	1	16	0.0926103
39	Transmembrane transport: solute carrier	3	197	0.107897
32	Transcription factor: bZIP	1	24	0.133158
1	Cell cycle: unassigned	1	26	0.143007
14	Metabolism: mitochondria	4	366	0.163689
8	Lysosome: acid phosphatase	1	31	0.16714
33	Transcription factor: NHR	3	259	0.18978
36	Transmembrane transport: amino acid	1	37	0.195199
12	Metabolism: insulin	1	39	0.20434
22	Proteolysis general: cysteine	1	41	0.213376
37	Transmembrane transport: chloride channel	1	44	0.226737
6	Extracellular material: collagen	2	184	0.2865
16	Metabolism: unassigned	2	192	0.303218
3	Development: apoptosis	1	64	0.310163
7	Extracellular material: matrix	1	67	0.321872
9	Metabolism: amino acid	1	82	0.377484
10	Metabolism: carbohydrate	1	83	0.381024
21	Protein modification: carbohydrate	1	129	0.523761
26	Signaling: heteromeric G protein	1	170	0.62287
35	Transmembrane protein: unassigned	8	1692	0.744659
19	Neuronal function: synaptic function	1	244	0.7523
17	mRNA functions: processing	1	296	0.815544
25	Proteolysis proteasome: E3	1	590	0.96485
34	Transmembrane protein: seven transmembrane receptor	2	1473	0.997611

## Sheet: rgs_fisher_cat3
	Category	RGS	AC	PValue	Bonferroni
44	Stress response: pathogen: unassigned	12	96	2.7457e-12	1.59251e-10
38	Stress response: detoxification: CYP	11	82	1.07943e-11	6.26072e-10
37	Stress response: C-type Lectin	14	256	1.29527e-09	7.51258e-08
39	Stress response: detoxification: ugt	7	69	3.36091e-07	1.94933e-05
13	Metabolism: lipid: beta oxidation	7	78	7.24422e-07	4.20165e-05
32	Proteolysis general: lysozyme	3	11	6.53913e-05	0.0037927
16	Metabolism: lipid: fatty acid	4	68	0.000819807
24	Metabolism: short chain dehydrogenase	3	42	0.00222964
58	Unassigned: regulated by multiple stresses	20	1707	0.00368504
41	Stress response: heavy metal	2	16	0.00470384
17	Metabolism: lipid: lipase	2	27	0.0119699
56	Unassigned: hydrolase	2	29	0.0136056
33	Proteolysis general: serine	2	34	0.0180874
5	Extracellular material: chitinase	2	37	0.0210343
40	Stress response: detoxification: unassigned	1	3	0.0226118
36	Signaling: PKD	1	4	0.028184
11	Metabolism: FMO	1	5	0.0337242
29	Peroxisome: transporter	1	5	0.0337242
9	Metabolism: amino acid: unassigned	1	7	0.0447095
26	mRNA functions: processing: hnRNP	1	7	0.0447095
15	Metabolism: lipid: CoA	1	9	0.0555693
4	DNA: telomere	1	10	0.0609525
23	Metabolism: mitochondria: unassigned	2	72	0.0672562
2	Chaperone: unassigned	1	14	0.0821788
43	Stress response: pathogen: saposin	1	14	0.0821788
27	Neuronal function: development	1	15	0.0874095
52	Transmembrane transport: lipid	1	16	0.0926103
53	Transmembrane transport: solute carrier	3	197	0.107897
22	Metabolism: mitochondria: translocase	1	19	0.108034
31	Proteolysis general: cysteine: cathepsin	1	19	0.108034
54	Unassigned	30	4113	0.128863
45	Transcription factor: bZIP	1	24	0.133158
42	Stress response: pathogen: CUB	1	25	0.138096
1	Cell cycle: unassigned	1	26	0.143007
8	Lysosome: acid phosphatase	1	31	0.16714
55	Unassigned: ALS2cr12 domain	1	31	0.16714
46	Transcription factor: NHR	3	259	0.18978
50	Transmembrane transport: amino acid	1	37	0.195199
12	Metabolism: insulin	1	39	0.20434
19	Metabolism: lipid: sphingolipid	1	44	0.226737
51	Transmembrane transport: chloride channel	1	44	0.226737
21	Metabolism: mitochondria: complex I	1	46	0.235517
35	Signaling: heteromeric G protein: receptor	1	54	0.269647
18	Metabolism: lipid: phospholipid	1	58	0.286133
6	Extracellular material: collagen	2	184	0.2865
20	Metabolism: lipid: sterol	1	59	0.290195
25	Metabolism: unassigned	2	192	0.303218
3	Development: apoptosis	1	64	0.310163
7	Extracellular material: matrix	1	67	0.321872
14	Metabolism: lipid: binding	1	67	0.321872
47	Transmembrane protein: seven transmembrane receptor: srbc	1	70	0.33338
10	Metabolism: carbohydrate	1	83	0.381024
30	Protein modification: carbohydrate	1	129	0.523761
28	Neuronal function: synaptic function: neuropeptide	1	139	0.55012
57	Unassigned: membrane spanning domain	1	210	0.699562
48	Transmembrane protein: seven transmembrane receptor: srh	1	219	0.714533
49	Transmembrane protein: unassigned	8	1692	0.744659
34	Proteolysis proteasome: E3: F box	1	437	0.916867
