# Supplementary material for: Rotenone Modulates Caenorhabditis elegans Immunometabolism and Pathogen Susceptibility
Source: Front Immunol. 2022 Feb 22;13:840272. doi: 10.3389/fimmu.2022.840272 (PMC8902048; doi:10.3389/fimmu.2022.840272)
Supplement: Supplementary file 2 [file DataSheet_2.xlsx]

## Sheet: Module_activity
Module activity analysis results. The whole transcriptomic data from control vs. rotenone-exposed nematodes was submitted to the C. elegans gene-modules analysis tool DEXICA (http://genemodules.org/). The table presents a list of active modules (modules that explains at least 5 % of gene expression variance (i.e., SVE > 0.05), which are highlighted) as well as the results from other modules that …
Module	SVE	neg.log10(p-value)	Phenomenon	Top.Perturb.GEO.ID	Top.Perturb.Descr.	Top.Perturb.SVE	Hemi.module	GO.BP	GO.BP.Descr.	GO.MF	GO.MF.Descr.	GO.CC	GO.CC.Descr
66	-0.0936734	240.626	HIF-1-dependent genes	GSE54024	paraquat treated vs. untreated	-0.42	a	GO:0018105	peptidyl-serine phosphorylation	GO:0004672	protein kinase activity	GO:0016021	integral component of membrane
66	-0.0936734	240.626	HIF-1-dependent genes	GSE54024	paraquat treated vs. untreated	-0.42	a	GO:0006470	protein dephosphorylation	GO:0004725	protein tyrosine phosphatase activity	GO:0031234	extrinsic component of cytoplasmic side of plasma membrane
66	-0.0936734	240.626	HIF-1-dependent genes	GSE54024	paraquat treated vs. untreated	-0.42	b	GO:0006515	protein quality control for misfolded or incompletely synthesized proteins	GO:0000224	peptide-N4-(N-acetyl-beta-glucosaminyl)asparagine amidase activity	GO:0005811	lipid droplet
66	-0.0936734	240.626	HIF-1-dependent genes	GSE54024	paraquat treated vs. untreated	-0.42	b	GO:0006516	glycoprotein catabolic process	GO:0004031	aldehyde oxidase activity	GO:0005829	cytosol
23	0.0800506	174.231	Neuronal genes /neuropeptide signaling	GSE8004	RNA from neurons vs. RNA from all cells	0.59	a	GO:0007165	signal transduction	GO:0004930	G protein-coupled receptor activity	GO:0043005	neuron projection
23	0.0800506	174.231	Neuronal genes /neuropeptide signaling	GSE8004	RNA from neurons vs. RNA from all cells	0.59	a	GO:0007218	neuropeptide signaling pathway	GO:0005216	ion channel activity	GO:0045202	synapse
23	0.0800506	174.231	Neuronal genes /neuropeptide signaling	GSE8004	RNA from neurons vs. RNA from all cells	0.59	b	GO:0008615	pyridoxine biosynthetic process	GO:0004032	alditol:NADP+ 1-oxidoreductase activity	GO:0005829	cytosol
23	0.0800506	174.231	Neuronal genes /neuropeptide signaling	GSE8004	RNA from neurons vs. RNA from all cells	0.59	b	GO:0010644	cell communication by electrical coupling	GO:0008106	alcohol dehydrogenase (NADP+) activity	GO:0015629	actin cytoskeleton
169	-0.0770259	177.801	HIF-1-dependent genes	GSE42192	Fed with Lactobacillus rhamnosus vs. OP50	0.55	a	GO:0007060	male meiosis chromosome segregation	GO:0004721	phosphoprotein phosphatase activity	GO:0005856	cytoskeleton
169	-0.0770259	177.801	HIF-1-dependent genes	GSE42192	Fed with Lactobacillus rhamnosus vs. OP50	0.55	a	GO:0018105	peptidyl-serine phosphorylation	GO:0004674	protein serine/threonine kinase activity	GO:0031143	pseudopodium
169	-0.0770259	177.801	HIF-1-dependent genes	GSE42192	Fed with Lactobacillus rhamnosus vs. OP50	0.55	b	GO:0035915	pore formation in membrane of other organism	GO:0102148	N-acetyl-beta-D-galactosaminidase activity	GO:0005861	troponin complex
169	-0.0770259	177.801	HIF-1-dependent genes	GSE42192	Fed with Lactobacillus rhamnosus vs. OP50	0.55	b	GO:0009405	pathogenesis	GO:0004563	beta-N-acetylhexosaminidase activity	GO:0046930	pore complex
47	0.0674405	148.339	Mito UPR (ATFS-1-regulated genes)	GSE9967	gas-1 vs. N2	0.43	a	GO:0045087	innate immune response	GO:0008194	UDP-glycosyltransferase activity	GO:0005739	mitochondrion
47	0.0674405	148.339	Mito UPR (ATFS-1-regulated genes)	GSE9967	gas-1 vs. N2	0.43	a	GO:0055114	oxidation-reduction process	GO:0016491	oxidoreductase activity	GO:0043231	intracellular membrane-bounded organelle
47	0.0674405	148.339	Mito UPR (ATFS-1-regulated genes)	GSE9967	gas-1 vs. N2	0.43	b	GO:0006082	organic acid metabolic process	GO:0008395	steroid hydroxylase activity	GO:0005764	lysosome
47	0.0674405	148.339	Mito UPR (ATFS-1-regulated genes)	GSE9967	gas-1 vs. N2	0.43	b	GO:0009410	response to xenobiotic stimulus	GO:0005506	iron ion binding	GO:0043231	intracellular membrane-bounded organelle
151	0.0398863	74.8836	Molting	GSE47778	daf-2 vs. daf-2
151	0.0398863	74.8836	Molting	GSE47778	daf-2 vs. daf-2
151	0.0398863	74.8836	Molting	GSE47778	daf-2 vs. daf-2
151	0.0398863	74.8836	Molting	GSE47778	daf-2 vs. daf-2
38	-0.033068	77.5717	GLP-1-dependent genes	GSE30505	glp-1 vs. N2 L3	-0.36	a	GO:0007129	synapsis	GO:0003676	nucleic acid binding	GO:0000795	synaptonemal complex
38	-0.033068	77.5717	GLP-1-dependent genes	GSE30505	glp-1 vs. N2 L3	-0.36	a	GO:0006417	regulation of translation	GO:0003723	RNA binding	GO:0043186	P granule
38	-0.033068	77.5717	GLP-1-dependent genes	GSE30505	glp-1 vs. N2 L3	-0.36	b	GO:1901407	regulation of phosphorylation of RNA polymerase II C-terminal domain	GO:0097027	ubiquitin-protein transferase activator activity	GO:0000839	Hrd1p ubiquitin ligase ERAD-L complex
38	-0.033068	77.5717	GLP-1-dependent genes	GSE30505	glp-1 vs. N2 L3	-0.36	b	GO:0032786	positive regulation of DNA-templated transcription, elongation	GO:0019239	deaminase activity	GO:0008024	cyclin/CDK positive transcription elongation factor complex
18	0.0306568	80.0851	NA	GSE54024	nuo-6 vs. isp-1
18	0.0306568	80.0851	NA	GSE54024	nuo-6 vs. isp-1
18	0.0306568	80.0851	NA	GSE54024	nuo-6 vs. isp-1
18	0.0306568	80.0851	NA	GSE54024	nuo-6 vs. isp-1
170	-0.0302384	46.4874	NA	GSE41366	14 h vs. 2 h dichlorvos treatment	0.15	a	GO:0055085	transmembrane transport	GO:0042302	structural constituent of cuticle	GO:0005576	extracellular region
170	-0.0302384	46.4874	NA	GSE41366	14 h vs. 2 h dichlorvos treatment	0.15	a	GO:0006520	cellular amino acid metabolic process	GO:0004046	aminoacylase activity	GO:0042600	chorion
170	-0.0302384	46.4874	NA	GSE41366	14 h vs. 2 h dichlorvos treatment	0.15	b	GO:1990179	protein localization to actomyosin contractile ring	GO:0004867	serine-type endopeptidase inhibitor activity	GO:0030017	sarcomere
170	-0.0302384	46.4874	NA	GSE41366	14 h vs. 2 h dichlorvos treatment	0.15	b	GO:0001764	neuron migration	GO:0061598	molybdopterin adenylyltransferase activity	GO:0099572	postsynaptic specialization
93	0.0280413	59.2663	NA	GSE38997	DNA damage (UVC + EtBr) vs. control	0.17	a	GO:0042254	ribosome biogenesis	GO:0004812	aminoacyl-tRNA ligase activity	GO:0005730	nucleolus
93	0.0280413	59.2663	NA	GSE38997	DNA damage (UVC + EtBr) vs. control	0.17	a	GO:0042273	ribosomal large subunit biogenesis	GO:0000166	nucleotide binding	GO:0030688	preribosome, small subunit precursor
93	0.0280413	59.2663	NA	GSE38997	DNA damage (UVC + EtBr) vs. control	0.17	b	GO:0006631	fatty acid metabolic process	GO:0047617	acyl-CoA hydrolase activity	GO:0005783	endoplasmic reticulum
93	0.0280413	59.2663	NA	GSE38997	DNA damage (UVC + EtBr) vs. control	0.17	b	GO:0055114	oxidation-reduction process	GO:0016491	oxidoreductase activity	GO:0005789	endoplasmic reticulum membrane
187	-0.022369	53.3253	GLD-1 targets	GSE21591	mRNAs co-IPed with GLD-1	0.65	a	GO:0007049	cell cycle	GO:0019899	enzyme binding	GO:0005737	cytoplasm
187	-0.022369	53.3253	GLD-1 targets	GSE21591	mRNAs co-IPed with GLD-1	0.65	a	GO:0009792	embryo development ending in birth or egg hatching	GO:0005515	protein binding	GO:0005634	nucleus
187	-0.022369	53.3253	GLD-1 targets	GSE21591	mRNAs co-IPed with GLD-1	0.65	b	GO:0006123	mitochondrial electron transport, cytochrome c to oxygen	GO:0004129	cytochrome-c oxidase activity	GO:0005832	chaperonin-containing T-complex
187	-0.022369	53.3253	GLD-1 targets	GSE21591	mRNAs co-IPed with GLD-1	0.65	b	GO:0006414	translational elongation	GO:0003746	translation elongation factor activity	GO:0005751	mitochondrial respiratory chain complex IV
48	-0.0205689	45.0241	Propionyl-CoA carboxylase activity	GSE43952	pcca-1 vs. N2 fed Comamonas	-0.18	a	GO:0006470	protein dephosphorylation	GO:0004725	protein tyrosine phosphatase activity	GO:0005856	cytoskeleton
48	-0.0205689	45.0241	Propionyl-CoA carboxylase activity	GSE43952	pcca-1 vs. N2 fed Comamonas	-0.18	a	GO:0035335	peptidyl-tyrosine dephosphorylation	GO:0033149	FFAT motif binding	GO:0031234	extrinsic component of cytoplasmic side of plasma membrane
48	-0.0205689	45.0241	Propionyl-CoA carboxylase activity	GSE43952	pcca-1 vs. N2 fed Comamonas	-0.18	b	GO:0008045	motor neuron axon guidance	GO:0004721	phosphoprotein phosphatase activity	GO:0016020	membrane
48	-0.0205689	45.0241	Propionyl-CoA carboxylase activity	GSE43952	pcca-1 vs. N2 fed Comamonas	-0.18	b	GO:0035335	peptidyl-tyrosine dephosphorylation	GO:0004725	protein tyrosine phosphatase activity	GO:0016021	integral component of membrane
9	0.0197604	35.2644	NA	GSE38997	L1 vs. L1 + 21 hrs	0.17	a	GO:0055114	oxidation-reduction process	GO:0016491	oxidoreductase activity	GO:0005777	peroxisome
9	0.0197604	35.2644	NA	GSE38997	L1 vs. L1 + 21 hrs	0.17	a	GO:0006635	fatty acid beta-oxidation	GO:0004095	carnitine O-palmitoyltransferase activity	GO:0005778	peroxisomal membrane
9	0.0197604	35.2644	NA	GSE38997	L1 vs. L1 + 21 hrs	0.17	b	GO:0008209	androgen metabolic process	GO:0030283	testosterone dehydrogenase [NAD(P)] activity	GO:0005751	mitochondrial respiratory chain complex IV
9	0.0197604	35.2644	NA	GSE38997	L1 vs. L1 + 21 hrs	0.17	b	GO:0036498	IRE1-mediated unfolded protein response	GO:0016298	lipase activity	GO:0005739	mitochondrion
29	0.0184813	42.6053	NA	GSE43952	pcca-1 vs. N2 fed Comamonas	-0.05	a	GO:0055085	transmembrane transport	GO:0016705	oxidoreductase activity, acting on paired donors, with incorporation or reduction of molecular oxygen	GO:0016021	integral component of membrane
29	0.0184813	42.6053	NA	GSE43952	pcca-1 vs. N2 fed Comamonas	-0.05	a	GO:0006516	glycoprotein catabolic process	GO:0022857	transmembrane transporter activity	GO:0043231	intracellular membrane-bounded organelle
29	0.0184813	42.6053	NA	GSE43952	pcca-1 vs. N2 fed Comamonas	-0.05	b	GO:0097501	stress response to metal ion	GO:0004778	succinyl-CoA hydrolase activity	GO:0016014	dystrobrevin complex
29	0.0184813	42.6053	NA	GSE43952	pcca-1 vs. N2 fed Comamonas	-0.05	b	GO:0045087	innate immune response	GO:0016289	CoA hydrolase activity	GO:0044840	gut granule
6	0.018231	43.8201	NA	GSE18132	oga-1 vs. N2	-0.08	a	GO:0007165	signal transduction	GO:0019825	oxygen binding	GO:0016020	membrane
6	0.018231	43.8201	NA	GSE18132	oga-1 vs. N2	-0.08	a	GO:0007186	G protein-coupled receptor signaling pathway	GO:0004930	G protein-coupled receptor activity	GO:0016021	integral component of membrane
6	0.018231	43.8201	NA	GSE18132	oga-1 vs. N2	-0.08	b	GO:0006570	tyrosine metabolic process	GO:0004411	homogentisate 1,2-dioxygenase activity	GO:0043073	germ cell nucleus
6	0.018231	43.8201	NA	GSE18132	oga-1 vs. N2	-0.08	b	GO:0097190	apoptotic signaling pathway	GO:0097199	cysteine-type endopeptidase activity involved in apoptotic signaling pathway	GO:0097730	non-motile cilium
118	0.0178321	38.2943	Xenobiotic response / glutathiones	GSE42592	acrylamide treated vs. untreated	0.72	a	GO:0006749	glutathione metabolic process	GO:0004364	glutathione transferase activity	GO:0043231	intracellular membrane-bounded organelle
118	0.0178321	38.2943	Xenobiotic response / glutathiones	GSE42592	acrylamide treated vs. untreated	0.72	a	GO:0055114	oxidation-reduction process	GO:0016491	oxidoreductase activity	GO:0005575	cellular_component
118	0.0178321	38.2943	Xenobiotic response / glutathiones	GSE42592	acrylamide treated vs. untreated	0.72	b	GO:0006082	organic acid metabolic process	GO:0004497	monooxygenase activity	GO:0005811	lipid droplet
118	0.0178321	38.2943	Xenobiotic response / glutathiones	GSE42592	acrylamide treated vs. untreated	0.72	b	GO:0055114	oxidation-reduction process	GO:0016705	oxidoreductase activity, acting on paired donors, with incorporation or reduction of molecular oxygen	GO:0043231	intracellular membrane-bounded organelle
67	0.0171888	36.5328	Genes in sensory neurons (cillium assembly)	GSE16050	mir-124 promoter::gfp pos. vs. neg. embryo cells (mir-124 marks sensory neurons)	0.61	a	GO:0060271	cilium assembly	GO:0019001	guanyl nucleotide binding	GO:0005929	cilium
67	0.0171888	36.5328	Genes in sensory neurons (cillium assembly)	GSE16050	mir-124 promoter::gfp pos. vs. neg. embryo cells (mir-124 marks sensory neurons)	0.61	a	GO:1905515	non-motile cilium assembly	GO:0005525	GTP binding	GO:0036064	ciliary basal body
67	0.0171888	36.5328	Genes in sensory neurons (cillium assembly)	GSE16050	mir-124 promoter::gfp pos. vs. neg. embryo cells (mir-124 marks sensory neurons)	0.61	b	GO:0006683	galactosylceramide catabolic process	GO:0004180	carboxypeptidase activity	GO:0036194	muscle cell projection
67	0.0171888	36.5328	Genes in sensory neurons (cillium assembly)	GSE16050	mir-124 promoter::gfp pos. vs. neg. embryo cells (mir-124 marks sensory neurons)	0.61	b	GO:0035025	positive regulation of Rho protein signal transduction	GO:0004181	metallocarboxypeptidase activity	GO:0002102	podosome
37	0.0166508	30.5854	NA	GSE9246	sir-2 vs. N2 L1	-0.09	a	GO:0006811	ion transport	GO:0005515	protein binding	GO:0005886	plasma membrane
37	0.0166508	30.5854	NA	GSE9246	sir-2 vs. N2 L1	-0.09	a	GO:0043051	regulation of pharyngeal pumping	GO:0046872	metal ion binding	GO:0030424	axon
37	0.0166508	30.5854	NA	GSE9246	sir-2 vs. N2 L1	-0.09	b	GO:0003006	developmental process involved in reproduction	GO:0048027	mRNA 5'-UTR binding	GO:0000235	astral microtubule
37	0.0166508	30.5854	NA	GSE9246	sir-2 vs. N2 L1	-0.09	b	GO:0040001	establishment of mitotic spindle localization	GO:0000774	adenyl-nucleotide exchange factor activity	GO:0005737	cytoplasm
70	0.0158983	35.7645	NA	GSE41366	dichlorvos treated vs. untreated	0.19	a	GO:0045944	positive regulation of transcription by RNA polymerase II	GO:0000977	RNA polymerase II regulatory region sequence-specific DNA binding	GO:0005634	nucleus
70	0.0158983	35.7645	NA	GSE41366	dichlorvos treated vs. untreated	0.19	a	GO:0006357	regulation of transcription by RNA polymerase II	GO:0000981	DNA-binding transcription factor activity, RNA polymerase II-specific	GO:0005604	basement membrane
70	0.0158983	35.7645	NA	GSE41366	dichlorvos treated vs. untreated	0.19	b	GO:0060465	pharynx development	GO:0001228	DNA-binding transcription activator activity, RNA polymerase II-specific	GO:0005777	peroxisome
70	0.0158983	35.7645	NA	GSE41366	dichlorvos treated vs. untreated	0.19	b	GO:0050830	defense response to Gram-positive bacterium	GO:0001102	RNA polymerase II activating transcription factor binding	GO:0046930	pore complex
40	0.0148104	24.9999	NA	GSE11055	24 hrs after hatching in presence vs. absence of food	-0.07	a	GO:0006811	ion transport	GO:0005216	ion channel activity	GO:0005887	integral component of plasma membrane
40	0.0148104	24.9999	NA	GSE11055	24 hrs after hatching in presence vs. absence of food	-0.07	a	GO:0007638	mechanosensory behavior	GO:0005267	potassium channel activity	GO:0043005	neuron projection
40	0.0148104	24.9999	NA	GSE11055	24 hrs after hatching in presence vs. absence of food	-0.07	b	GO:0007411	axon guidance	GO:0000981	DNA-binding transcription factor activity, RNA polymerase II-specific	GO:0043235	receptor complex
40	0.0148104	24.9999	NA	GSE11055	24 hrs after hatching in presence vs. absence of food	-0.07	b	GO:0007218	neuropeptide signaling pathway	GO:0004867	serine-type endopeptidase inhibitor activity	GO:0043005	neuron projection
158	0.0143309	24.1952	NA	GSE38997	EtBr treated vs. unctreated	0.27	a	GO:0006082	organic acid metabolic process	GO:0008395	steroid hydroxylase activity	GO:0043231	intracellular membrane-bounded organelle
158	0.0143309	24.1952	NA	GSE38997	EtBr treated vs. unctreated	0.27	a	GO:0042738	exogenous drug catabolic process	GO:0016712	oxidoreductase activity, acting on paired donors, with incorporation or reduction of molecular oxygen, reduced flavin or flavoprotein as one donor, and incorporation of one atom of oxygen	GO:0031906	late endosome lumen
158	0.0143309	24.1952	NA	GSE38997	EtBr treated vs. unctreated	0.27	b	GO:0006082	organic acid metabolic process	GO:0016705	oxidoreductase activity, acting on paired donors, with incorporation or reduction of molecular oxygen	GO:0031143	pseudopodium
158	0.0143309	24.1952	NA	GSE38997	EtBr treated vs. unctreated	0.27	b	GO:0042738	exogenous drug catabolic process	GO:0004497	monooxygenase activity	GO:0043231	intracellular membrane-bounded organelle
192	0.014137	39.7817	NA	GSE42592	acrylamide treated vs. untreated	-0.07	a	GO:0006355	regulation of transcription, DNA-templated	GO:0008270	zinc ion binding	GO:0043235	receptor complex
192	0.014137	39.7817	NA	GSE42592	acrylamide treated vs. untreated	-0.07	a	GO:0015910	peroxisomal long-chain fatty acid import	GO:0043565	sequence-specific DNA binding	GO:0019005	SCF ubiquitin ligase complex
192	0.014137	39.7817	NA	GSE42592	acrylamide treated vs. untreated	-0.07	b	GO:0045943	positive regulation of transcription by RNA polymerase I	GO:0004386	helicase activity	GO:0005730	nucleolus
192	0.014137	39.7817	NA	GSE42592	acrylamide treated vs. untreated	-0.07	b	GO:0042157	lipoprotein metabolic process	GO:0008967	phosphoglycolate phosphatase activity	GO:0005576	extracellular region
88	-0.0111624	25.9644	Proteasome	GSE2180	pie-1
88	-0.0111624	25.9644	Proteasome	GSE2180	pie-1
88	-0.0111624	25.9644	Proteasome	GSE2180	pie-1
88	-0.0111624	25.9644	Proteasome	GSE2180	pie-1
160	0.0108442	24.9721	NA	GSE38997	EtBr treated 24 h vs 4 hr	0.05	a	GO:0055085	transmembrane transport	GO:0015020	glucuronosyltransferase activity	GO:0043231	intracellular membrane-bounded organelle
160	0.0108442	24.9721	NA	GSE38997	EtBr treated 24 h vs 4 hr	0.05	a	GO:0006857	oligopeptide transport	GO:0004497	monooxygenase activity	GO:0005764	lysosome
160	0.0108442	24.9721	NA	GSE38997	EtBr treated 24 h vs 4 hr	0.05	b	GO:0045087	innate immune response	GO:0005385	zinc ion transmembrane transporter activity	GO:0043231	intracellular membrane-bounded organelle
160	0.0108442	24.9721	NA	GSE38997	EtBr treated 24 h vs 4 hr	0.05	b	GO:0050830	defense response to Gram-positive bacterium	GO:0020037	heme binding	GO:0044840	gut granule
20	0.0108382	29.9024	Lipid metabolism upon starvation in L1s	GSE11055	6hr vs. 0hr starved L1s	0.32	a	GO:0055114	oxidation-reduction process	GO:0016491	oxidoreductase activity	GO:0005739	mitochondrion
20	0.0108382	29.9024	Lipid metabolism upon starvation in L1s	GSE11055	6hr vs. 0hr starved L1s	0.32	a	GO:0006631	fatty acid metabolic process	GO:0003824	catalytic activity	GO:0005811	lipid droplet
20	0.0108382	29.9024	Lipid metabolism upon starvation in L1s	GSE11055	6hr vs. 0hr starved L1s	0.32	b	GO:0055114	oxidation-reduction process	GO:0016491	oxidoreductase activity	GO:0043231	intracellular membrane-bounded organelle
20	0.0108382	29.9024	Lipid metabolism upon starvation in L1s	GSE11055	6hr vs. 0hr starved L1s	0.32	b	GO:0060828	regulation of canonical Wnt signaling pathway	GO:0004784	superoxide dismutase activity	GO:0005746	mitochondrial respiratory chain
144	0.010034	20.6978	Genes in muscle cells / ion transport	GSE8462	embryonic muscle vs. all cells	0.47	a	GO:0034220	ion transmembrane transport	GO:0005230	extracellular ligand-gated ion channel activity	GO:0005886	plasma membrane
144	0.010034	20.6978	Genes in muscle cells / ion transport	GSE8462	embryonic muscle vs. all cells	0.47	a	GO:0006811	ion transport	GO:0005216	ion channel activity	GO:0055120	striated muscle dense body
144	0.010034	20.6978	Genes in muscle cells / ion transport	GSE8462	embryonic muscle vs. all cells	0.47	b	GO:0048268	clathrin coat assembly	GO:0031177	phosphopantetheine binding	GO:0030125	clathrin vesicle coat
144	0.010034	20.6978	Genes in muscle cells / ion transport	GSE8462	embryonic muscle vs. all cells	0.47	b	GO:0043069	negative regulation of programmed cell death	GO:0005198	structural molecule activity	GO:0099631	postsynaptic endocytic zone cytoplasmic component
191	0.00998111	22.0382	NA	none	none	none	a	GO:0006749	glutathione metabolic process	GO:0016705	oxidoreductase activity, acting on paired donors, with incorporation or reduction of molecular oxygen	GO:0043231	intracellular membrane-bounded organelle
191	0.00998111	22.0382	NA	none	none	none	a	GO:0055114	oxidation-reduction process	GO:0004497	monooxygenase activity	GO:0005575	cellular_component
191	0.00998111	22.0382	NA	none	none	none	b	GO:0006082	organic acid metabolic process	GO:0008395	steroid hydroxylase activity	GO:0098894	extrinsic component of presynaptic endocytic zone membrane
191	0.00998111	22.0382	NA	none	none	none	b	GO:0042738	exogenous drug catabolic process	GO:0016712	oxidoreductase activity, acting on paired donors, with incorporation or reduction of molecular oxygen, reduced flavin or flavoprotein as one donor, and incorporation of one atom of oxygen	GO:0043231	intracellular membrane-bounded organelle
12	0.00928841	20.0418	NA	GSE39012	arsenic-treated vs. untreated	-0.21	a	GO:0006164	purine nucleotide biosynthetic process	GO:0000287	magnesium ion binding	GO:0002189	ribose phosphate diphosphokinase complex
12	0.00928841	20.0418	NA	GSE39012	arsenic-treated vs. untreated	-0.21	a	GO:0006189	'de novo' IMP biosynthetic process	GO:0003993	acid phosphatase activity	GO:0005737	cytoplasm
12	0.00928841	20.0418	NA	GSE39012	arsenic-treated vs. untreated	-0.21	b	GO:0034620	cellular response to unfolded protein	GO:0051082	unfolded protein binding	GO:0017109	glutamate-cysteine ligase complex
12	0.00928841	20.0418	NA	GSE39012	arsenic-treated vs. untreated	-0.21	b	GO:0034605	cellular response to heat	GO:0042623	ATPase activity, coupled	GO:0034098	VCP-NPL4-UFD1 AAA ATPase complex
21	0.00854945	22.4065	NA	GSE23528	Light-dark entrained vs. non-entrained	-0.08	a	GO:0007154	cell communication	GO:0016298	lipase activity	GO:0031462	Cul2-RING ubiquitin ligase complex
21	0.00854945	22.4065	NA	GSE23528	Light-dark entrained vs. non-entrained	-0.08	a	GO:0008652	cellular amino acid biosynthetic process	GO:0019001	guanyl nucleotide binding	GO:0005879	axonemal microtubule
21	0.00854945	22.4065	NA	GSE23528	Light-dark entrained vs. non-entrained	-0.08	b	GO:0060828	regulation of canonical Wnt signaling pathway	GO:0051018	protein kinase A binding	GO:0005746	mitochondrial respiratory chain
21	0.00854945	22.4065	NA	GSE23528	Light-dark entrained vs. non-entrained	-0.08	b	GO:0019430	removal of superoxide radicals	GO:0004784	superoxide dismutase activity	GO:0046540	U4/U6 x U5 tri-snRNP complex
201	0.00849331	13.7266	NA	GSE43959	Fed OP50 vs. HT115 E.coli	0.24	a	GO:0006730	one-carbon metabolic process	GO:0003985	acetyl-CoA C-acetyltransferase activity	GO:0005829	cytosol
201	0.00849331	13.7266	NA	GSE43959	Fed OP50 vs. HT115 E.coli	0.24	a	GO:0055114	oxidation-reduction process	GO:0016491	oxidoreductase activity	GO:0005739	mitochondrion
201	0.00849331	13.7266	NA	GSE43959	Fed OP50 vs. HT115 E.coli	0.24	b	GO:0045087	innate immune response	GO:0016788	hydrolase activity, acting on ester bonds	GO:0005764	lysosome
201	0.00849331	13.7266	NA	GSE43959	Fed OP50 vs. HT115 E.coli	0.24	b	GO:0008152	metabolic process	GO:0016798	hydrolase activity, acting on glycosyl bonds	GO:0031224	intrinsic component of membrane
180	0.00839042	18.922	Oxidative stress response	GSE9301	oxidative stress vs. control	0.44	a	GO:0045087	innate immune response	GO:0004812	aminoacyl-tRNA ligase activity	GO:0043231	intracellular membrane-bounded organelle
180	0.00839042	18.922	Oxidative stress response	GSE9301	oxidative stress vs. control	0.44	a	GO:0006418	tRNA aminoacylation for protein translation	GO:0008194	UDP-glycosyltransferase activity	GO:0017101	aminoacyl-tRNA synthetase multienzyme complex
180	0.00839042	18.922	Oxidative stress response	GSE9301	oxidative stress vs. control	0.44	b	GO:0055114	oxidation-reduction process	GO:0016491	oxidoreductase activity	GO:0045121	membrane raft
180	0.00839042	18.922	Oxidative stress response	GSE9301	oxidative stress vs. control	0.44	b	GO:0008611	ether lipid biosynthetic process	GO:0004658	propionyl-CoA carboxylase activity	GO:0005778	peroxisomal membrane
78	0.0074473	12.9966	Molting	GSE47778	daf-2
78	0.0074473	12.9966	Molting	GSE47778	daf-2
78	0.0074473	12.9966	Molting	GSE47778	daf-2
78	0.0074473	12.9966	Molting	GSE47778	daf-2
42	0.00743542	15.1704	NA	GSE2180	143 vs. 0 min after 4-cell embryo	0.09	a	GO:0006357	regulation of transcription by RNA polymerase II	GO:0003677	DNA binding	GO:0005634	nucleus
42	0.00743542	15.1704	NA	GSE2180	143 vs. 0 min after 4-cell embryo	0.09	a	GO:0045944	positive regulation of transcription by RNA polymerase II	GO:0000981	DNA-binding transcription factor activity, RNA polymerase II-specific	GO:0031462	Cul2-RING ubiquitin ligase complex
42	0.00743542	15.1704	NA	GSE2180	143 vs. 0 min after 4-cell embryo	0.09	b	GO:0008652	cellular amino acid biosynthetic process	GO:0016491	oxidoreductase activity	GO:0005575	cellular_component
42	0.00743542	15.1704	NA	GSE2180	143 vs. 0 min after 4-cell embryo	0.09	b	GO:0009056	catabolic process	GO:0009922	fatty acid elongase activity	GO:0030176	integral component of endoplasmic reticulum membrane
117	0.00666828	11.6989	NA	GSE21376	let-418(RNAi) vs. control L1	0.27	a	GO:0036499	PERK-mediated unfolded protein response	GO:0004046	aminoacylase activity	GO:0005834	heterotrimeric G-protein complex
117	0.00666828	11.6989	NA	GSE21376	let-418(RNAi) vs. control L1	0.27	a	GO:0061817	endoplasmic reticulum-plasma membrane tethering	GO:0016812	hydrolase activity, acting on carbon-nitrogen (but not peptide) bonds, in cyclic amides	GO:0016327	apicolateral plasma membrane
117	0.00666828	11.6989	NA	GSE21376	let-418(RNAi) vs. control L1	0.27	b	GO:0055114	oxidation-reduction process	GO:0005506	iron ion binding	GO:0005892	acetylcholine-gated channel complex
117	0.00666828	11.6989	NA	GSE21376	let-418(RNAi) vs. control L1	0.27	b	GO:0035264	multicellular organism growth	GO:0016705	oxidoreductase activity, acting on paired donors, with incorporation or reduction of molecular oxygen	GO:0005832	chaperonin-containing T-complex
124	0.00665147	11.8703	NA	none	none	none	a	GO:0055085	transmembrane transport	GO:1904680	peptide transmembrane transporter activity	GO:0005604	basement membrane
124	0.00665147	11.8703	NA	none	none	none	a	GO:0015833	peptide transport	GO:0015333	peptide:proton symporter activity	GO:0016324	apical plasma membrane
124	0.00665147	11.8703	NA	none	none	none	b	GO:0034599	cellular response to oxidative stress	GO:0016787	hydrolase activity	GO:0031616	spindle pole centrosome
124	0.00665147	11.8703	NA	none	none	none	b	GO:0016042	lipid catabolic process	GO:0008233	peptidase activity	GO:0097038	perinuclear endoplasmic reticulum
7	-0.00648673	13.0419	NA	GSE21784	15 day-old vs. 6 day-old adults	0.08	a	GO:0018105	peptidyl-serine phosphorylation	GO:0004674	protein serine/threonine kinase activity	GO:0016021	integral component of membrane
7	-0.00648673	13.0419	NA	GSE21784	15 day-old vs. 6 day-old adults	0.08	a	GO:0017121	phospholipid scrambling	GO:0015075	ion transmembrane transporter activity	GO:0016020	membrane
7	-0.00648673	13.0419	NA	GSE21784	15 day-old vs. 6 day-old adults	0.08	b	GO:0006516	glycoprotein catabolic process	GO:0071949	FAD binding	GO:0030175	filopodium
7	-0.00648673	13.0419	NA	GSE21784	15 day-old vs. 6 day-old adults	0.08	b	GO:0006515	protein quality control for misfolded or incompletely synthesized proteins	GO:0000224	peptide-N4-(N-acetyl-beta-glucosaminyl)asparagine amidase activity	GO:0031234	extrinsic component of cytoplasmic side of plasma membrane
185	0.00621112	13.8202	NA	GSE23528	Light-dark entrained vs. non-entrained	-0.19	a	GO:1904491	protein localization to ciliary transition zone	GO:0000981	DNA-binding transcription factor activity, RNA polymerase II-specific	GO:0035869	ciliary transition zone
185	0.00621112	13.8202	NA	GSE23528	Light-dark entrained vs. non-entrained	-0.19	a	GO:1905515	non-motile cilium assembly	GO:0005509	calcium ion binding	GO:0005930	axoneme
185	0.00621112	13.8202	NA	GSE23528	Light-dark entrained vs. non-entrained	-0.19	b	GO:0043413	macromolecule glycosylation	GO:0042329	structural constituent of collagen and cuticulin-based cuticle	GO:0060102	collagen and cuticulin-based cuticle extracellular matrix
185	0.00621112	13.8202	NA	GSE23528	Light-dark entrained vs. non-entrained	-0.19	b	GO:0042338	cuticle development involved in collagen and cuticulin-based cuticle molting cycle	GO:0042302	structural constituent of cuticle	GO:0005581	collagen trimer
73	-0.00595693	9.00697	Cell cycle	GSE2180	23 vs. 0 min after 4-cell embryo	0.26	a	GO:0007049	cell cycle	GO:0003723	RNA binding	GO:0005634	nucleus
73	-0.00595693	9.00697	Cell cycle	GSE2180	23 vs. 0 min after 4-cell embryo	0.26	a	GO:0051301	cell division	GO:0003676	nucleic acid binding	GO:0005694	chromosome
73	-0.00595693	9.00697	Cell cycle	GSE2180	23 vs. 0 min after 4-cell embryo	0.26	b	GO:0005978	glycogen biosynthetic process	GO:0000166	nucleotide binding	GO:0005737	cytoplasm
73	-0.00595693	9.00697	Cell cycle	GSE2180	23 vs. 0 min after 4-cell embryo	0.26	b	GO:0006457	protein folding	GO:0016874	ligase activity	GO:0005739	mitochondrion
41	0.0051308	10.9142	H3K4 trimethylation-dependent genes in germline	GSE30505	glp-1
41	0.0051308	10.9142	H3K4 trimethylation-dependent genes in germline	GSE30505	glp-1
41	0.0051308	10.9142	H3K4 trimethylation-dependent genes in germline	GSE30505	glp-1
41	0.0051308	10.9142	H3K4 trimethylation-dependent genes in germline	GSE30505	glp-1
86	0.00492941	11.8018	NA	GSE38997	L1 vs. L1 + 21 hrs	0.22	a	GO:0006082	organic acid metabolic process	GO:0008194	UDP-glycosyltransferase activity	GO:0043231	intracellular membrane-bounded organelle
86	0.00492941	11.8018	NA	GSE38997	L1 vs. L1 + 21 hrs	0.22	a	GO:0042738	exogenous drug catabolic process	GO:0016758	transferase activity, transferring hexosyl groups	GO:0005667	transcription factor complex
86	0.00492941	11.8018	NA	GSE38997	L1 vs. L1 + 21 hrs	0.22	b	GO:0055085	transmembrane transport	GO:0004784	superoxide dismutase activity	GO:0071821	FANCM-MHF complex
86	0.00492941	11.8018	NA	GSE38997	L1 vs. L1 + 21 hrs	0.22	b	GO:0005975	carbohydrate metabolic process	GO:0030246	carbohydrate binding	GO:0005746	mitochondrial respiratory chain
27	-0.0048605	11.2402	NA	none	none	none	a	GO:0006683	galactosylceramide catabolic process	GO:0004336	galactosylceramidase activity	GO:0030877	beta-catenin destruction complex
27	-0.0048605	11.2402	NA	none	none	none	a	GO:0030968	endoplasmic reticulum unfolded protein response	GO:0004062	aryl sulfotransferase activity	GO:0016507	mitochondrial fatty acid beta-oxidation multienzyme complex
27	-0.0048605	11.2402	NA	none	none	none	b	GO:0006517	protein deglycosylation	GO:0000224	peptide-N4-(N-acetyl-beta-glucosaminyl)asparagine amidase activity	GO:0016327	apicolateral plasma membrane
27	-0.0048605	11.2402	NA	none	none	none	b	GO:0006515	protein quality control for misfolded or incompletely synthesized proteins	GO:0016231	beta-N-acetylglucosaminidase activity	GO:0019897	extrinsic component of plasma membrane
36	-0.00485326	15.6877	DNA repair	GSE16975	hydrogen sulfide treated vs. control	-0.17	a	GO:0006974	cellular response to DNA damage stimulus	GO:0004386	helicase activity	GO:0005694	chromosome
36	-0.00485326	15.6877	DNA repair	GSE16975	hydrogen sulfide treated vs. control	-0.17	a	GO:0006281	DNA repair	GO:0005524	ATP binding	GO:0005634	nucleus
36	-0.00485326	15.6877	DNA repair	GSE16975	hydrogen sulfide treated vs. control	-0.17	b	GO:0035279	mRNA cleavage involved in gene silencing by miRNA	GO:0004363	glutathione synthase activity	GO:0031588	nucleotide-activated protein kinase complex
36	-0.00485326	15.6877	DNA repair	GSE16975	hydrogen sulfide treated vs. control	-0.17	b	GO:0070922	small RNA loading onto RISC	GO:0016892	endoribonuclease activity, producing 3'-phosphomonoesters	GO:0005730	nucleolus
90	0.00432712	12.0543	NA	none	none	none	a	GO:0040015	negative regulation of multicellular organism growth	GO:0009918	sterol delta7 reductase activity	GO:0045252	oxoglutarate dehydrogenase complex
90	0.00432712	12.0543	NA	none	none	none	a	GO:0006535	cysteine biosynthetic process from serine	GO:0004124	cysteine synthase activity	GO:0031260	pseudopodium membrane
90	0.00432712	12.0543	NA	none	none	none	b	GO:0001732	formation of cytoplasmic translation initiation complex	GO:0020037	heme binding	GO:0016282	eukaryotic 43S preinitiation complex
90	0.00432712	12.0543	NA	none	none	none	b	GO:0002183	cytoplasmic translational initiation	GO:0016705	oxidoreductase activity, acting on paired donors, with incorporation or reduction of molecular oxygen	GO:0033290	eukaryotic 48S preinitiation complex
46	0.00406904	9.86127	NA	none	none	none	a	GO:0045944	positive regulation of transcription by RNA polymerase II	GO:0000166	nucleotide binding	GO:0005737	cytoplasm
46	0.00406904	9.86127	NA	none	none	none	a	GO:0006935	chemotaxis	GO:0005515	protein binding	GO:0005634	nucleus
46	0.00406904	9.86127	NA	none	none	none	b	GO:0006120	mitochondrial electron transport, NADH to ubiquinone	GO:0000166	nucleotide binding	GO:0005794	Golgi apparatus
46	0.00406904	9.86127	NA	none	none	none	b	GO:0015031	protein transport	GO:0003824	catalytic activity	GO:0005737	cytoplasm
120	0.00402079	9.78992	NA	GSE35354	quercetin treated vs. control	0.32	a	GO:0030198	extracellular matrix organization	GO:0042302	structural constituent of cuticle	GO:0005581	collagen trimer
120	0.00402079	9.78992	NA	GSE35354	quercetin treated vs. control	0.32	a	GO:0046487	glyoxylate metabolic process	GO:0004497	monooxygenase activity	GO:0005615	extracellular space
120	0.00402079	9.78992	NA	GSE35354	quercetin treated vs. control	0.32	b	GO:0006814	sodium ion transport	GO:0030246	carbohydrate binding	GO:0043231	intracellular membrane-bounded organelle
120	0.00402079	9.78992	NA	GSE35354	quercetin treated vs. control	0.32	b	GO:0019835	cytolysis	GO:0016705	oxidoreductase activity, acting on paired donors, with incorporation or reduction of molecular oxygen	GO:0005615	extracellular space
206	0.00389621	9.06572	NA	none	none	none	a	GO:0045056	transcytosis	GO:0003993	acid phosphatase activity	GO:0016020	membrane
206	0.00389621	9.06572	NA	none	none	none	a	GO:1902476	chloride transmembrane transport	GO:0005159	insulin-like growth factor receptor binding	GO:0016021	integral component of membrane
206	0.00389621	9.06572	NA	none	none	none	b	GO:0042060	wound healing	GO:0031005	filamin binding	GO:0031314	extrinsic component of mitochondrial inner membrane
206	0.00389621	9.06572	NA	none	none	none	b	GO:0045104	intermediate filament cytoskeleton organization	GO:0048306	calcium-dependent protein binding	GO:0005861	troponin complex
163	-0.00371195	8.97293	NA	GSE35360	humic acid vs. untreated	-0.28	a	GO:0051301	cell division	GO:0000166	nucleotide binding	GO:0005737	cytoplasm
163	-0.00371195	8.97293	NA	GSE35360	humic acid vs. untreated	-0.28	a	GO:0007049	cell cycle	GO:0005524	ATP binding	GO:0000145	exocyst
163	-0.00371195	8.97293	NA	GSE35360	humic acid vs. untreated	-0.28	b	GO:0017148	negative regulation of translation	GO:0003723	RNA binding	GO:0030659	cytoplasmic vesicle membrane
163	-0.00371195	8.97293	NA	GSE35360	humic acid vs. untreated	-0.28	b	GO:0000454	snoRNA guided rRNA pseudouridine synthesis	GO:0003676	nucleic acid binding	GO:0005737	cytoplasm
64	0.00368373	7.88002	Xenobiotic response / response to cadmium	GSE42592	cadmium treated vs. untreated	0.62	a	GO:0036498	IRE1-mediated unfolded protein response	GO:0004497	monooxygenase activity	GO:0005764	lysosome
64	0.00368373	7.88002	Xenobiotic response / response to cadmium	GSE42592	cadmium treated vs. untreated	0.62	a	GO:0045087	innate immune response	GO:0008194	UDP-glycosyltransferase activity	GO:0043231	intracellular membrane-bounded organelle
64	0.00368373	7.88002	Xenobiotic response / response to cadmium	GSE42592	cadmium treated vs. untreated	0.62	b	GO:0006749	glutathione metabolic process	GO:0004364	glutathione transferase activity	GO:0005777	peroxisome
64	0.00368373	7.88002	Xenobiotic response / response to cadmium	GSE42592	cadmium treated vs. untreated	0.62	b	GO:0009443	pyridoxal 5'-phosphate salvage	GO:0016740	transferase activity	GO:0031224	intrinsic component of membrane
203	0.00363276	9.04982	NA	GSE9665	230 min vs. 186 min embryo	0.73	a	GO:0007275	multicellular organism development	GO:0003700	DNA-binding transcription factor activity	GO:0005604	basement membrane
203	0.00363276	9.04982	NA	GSE9665	230 min vs. 186 min embryo	0.73	a	GO:0006559	L-phenylalanine catabolic process	GO:0033613	activating transcription factor binding	GO:0005886	plasma membrane
203	0.00363276	9.04982	NA	GSE9665	230 min vs. 186 min embryo	0.73	b	GO:0006520	cellular amino acid metabolic process	GO:0004046	aminoacylase activity	GO:0005737	cytoplasm
203	0.00363276	9.04982	NA	GSE9665	230 min vs. 186 min embryo	0.73	b	GO:0008078	mesodermal cell migration	GO:0004368	glycerol-3-phosphate dehydrogenase (quinone) activity	GO:0009331	glycerol-3-phosphate dehydrogenase complex
182	-0.00361958	9.66254	NA	none	none	none	a	GO:0019835	cytolysis	GO:0003796	lysozyme activity	GO:0043231	intracellular membrane-bounded organelle
182	-0.00361958	9.66254	NA	none	none	none	a	GO:0042742	defense response to bacterium	GO:0017128	phospholipid scramblase activity	GO:0031680	G-protein beta/gamma-subunit complex
182	-0.00361958	9.66254	NA	none	none	none	b	GO:0006811	ion transport	GO:0008194	UDP-glycosyltransferase activity	GO:0043231	intracellular membrane-bounded organelle
182	-0.00361958	9.66254	NA	none	none	none	b	GO:0055085	transmembrane transport	GO:0016758	transferase activity, transferring hexosyl groups	GO:0016021	integral component of membrane
103	0.0034572	8.28814	Activity of SKN-1 in embryos / oxidation-reduction	GSE2180	pie-1 vs. mex-3
103	0.0034572	8.28814	Activity of SKN-1 in embryos / oxidation-reduction	GSE2180	pie-1 vs. mex-3
103	0.0034572	8.28814	Activity of SKN-1 in embryos / oxidation-reduction	GSE2180	pie-1 vs. mex-3
103	0.0034572	8.28814	Activity of SKN-1 in embryos / oxidation-reduction	GSE2180	pie-1 vs. mex-3
126	-0.00331517	8.56583	NA	GSE35360	humic acid vs. untreated	-0.06	a	GO:0007275	multicellular organism development	GO:0005515	protein binding	GO:0005737	cytoplasm
126	-0.00331517	8.56583	NA	GSE35360	humic acid vs. untreated	-0.06	a	GO:0009792	embryo development ending in birth or egg hatching	GO:0000166	nucleotide binding	GO:0031965	nuclear membrane
126	-0.00331517	8.56583	NA	GSE35360	humic acid vs. untreated	-0.06	b	GO:0045128	negative regulation of reciprocal meiotic recombination	GO:0019901	protein kinase binding	GO:0016460	myosin II complex
126	-0.00331517	8.56583	NA	GSE35360	humic acid vs. untreated	-0.06	b	GO:0048213	Golgi vesicle prefusion complex stabilization	GO:0000146	microfilament motor activity	GO:0070938	contractile ring
172	0.00323664	7.51958	NA	none	none	none	a	GO:0007517	muscle organ development	GO:0015020	glucuronosyltransferase activity	GO:0031476	myosin VI complex
172	0.00323664	7.51958	NA	none	none	none	a	GO:0032774	RNA biosynthetic process	GO:0008237	metallopeptidase activity	GO:0016459	myosin complex
172	0.00323664	7.51958	NA	none	none	none	b	GO:0046328	regulation of JNK cascade	GO:0003714	transcription corepressor activity	GO:0030686	90S preribosome
172	0.00323664	7.51958	NA	none	none	none	b	GO:1901098	positive regulation of autophagosome maturation	GO:0016312	inositol bisphosphate phosphatase activity	GO:0016580	Sin3 complex
178	-0.00317651	7.78454	Muscle contraction genes	GSE9682	rheb-1 RNAi vs. control	0.14	a	GO:0010951	negative regulation of endopeptidase activity	GO:0051015	actin filament binding	GO:0005604	basement membrane
178	-0.00317651	7.78454	Muscle contraction genes	GSE9682	rheb-1 RNAi vs. control	0.14	a	GO:0006936	muscle contraction	GO:0003779	actin binding	GO:0005615	extracellular space
178	-0.00317651	7.78454	Muscle contraction genes	GSE9682	rheb-1 RNAi vs. control	0.14	b	GO:0009062	fatty acid catabolic process	GO:0047617	acyl-CoA hydrolase activity	GO:0005782	peroxisomal matrix
178	-0.00317651	7.78454	Muscle contraction genes	GSE9682	rheb-1 RNAi vs. control	0.14	b	GO:0006637	acyl-CoA metabolic process	GO:0016705	oxidoreductase activity, acting on paired donors, with incorporation or reduction of molecular oxygen	GO:0030688	preribosome, small subunit precursor
171	0.00317212	8.30391	DAF-16-dependent genes	GSE27677	daf-16 vs. N2	-0.33	a	GO:0055114	oxidation-reduction process	GO:0020037	heme binding	GO:0005777	peroxisome
171	0.00317212	8.30391	DAF-16-dependent genes	GSE27677	daf-16 vs. N2	-0.33	a	GO:0006749	glutathione metabolic process	GO:0005506	iron ion binding	GO:0005739	mitochondrion
171	0.00317212	8.30391	DAF-16-dependent genes	GSE27677	daf-16 vs. N2	-0.33	b	GO:0006520	cellular amino acid metabolic process	GO:0004046	aminoacylase activity	GO:0031231	intrinsic component of peroxisomal membrane
171	0.00317212	8.30391	DAF-16-dependent genes	GSE27677	daf-16 vs. N2	-0.33	b	GO:0044255	cellular lipid metabolic process	GO:0071949	FAD binding	GO:0005604	basement membrane
79	-0.00314439	8.15755	NA	GSE35360	humic acid vs. untreated	-0.05	a	GO:0006310	DNA recombination	GO:0004812	aminoacyl-tRNA ligase activity	GO:0017119	Golgi transport complex
79	-0.00314439	8.15755	NA	GSE35360	humic acid vs. untreated	-0.05	a	GO:0001514	selenocysteine incorporation	GO:0016874	ligase activity	GO:0005739	mitochondrion
79	-0.00314439	8.15755	NA	GSE35360	humic acid vs. untreated	-0.05	b	GO:1902895	positive regulation of pri-miRNA transcription by RNA polymerase II	GO:0070037	rRNA (pseudouridine) methyltransferase activity	GO:0005947	mitochondrial alpha-ketoglutarate dehydrogenase complex
79	-0.00314439	8.15755	NA	GSE35360	humic acid vs. untreated	-0.05	b	GO:0006850	mitochondrial pyruvate transmembrane transport	GO:0003863	3-methyl-2-oxobutanoate dehydrogenase (2-methylpropanoyl-transferring) activity	GO:0005965	protein farnesyltransferase complex
122	0.00311206	7.47424	NA	GSE23528	Warm-cold entrained vs. non-entrained	0.07	a	GO:0055085	transmembrane transport	GO:0008194	UDP-glycosyltransferase activity	GO:0016021	integral component of membrane
122	0.00311206	7.47424	NA	GSE23528	Warm-cold entrained vs. non-entrained	0.07	a	GO:0042908	xenobiotic transport	GO:0016758	transferase activity, transferring hexosyl groups	GO:0016020	membrane
122	0.00311206	7.47424	NA	GSE23528	Warm-cold entrained vs. non-entrained	0.07	b	GO:0019835	cytolysis	GO:0016798	hydrolase activity, acting on glycosyl bonds	GO:0005764	lysosome
122	0.00311206	7.47424	NA	GSE23528	Warm-cold entrained vs. non-entrained	0.07	b	GO:0042742	defense response to bacterium	GO:0003796	lysozyme activity	GO:0031906	late endosome lumen
198	0.0030965	8.43806	NA	none	none	none	a	GO:0007186	G protein-coupled receptor signaling pathway	GO:0008528	G protein-coupled peptide receptor activity	GO:0016021	integral component of membrane
198	0.0030965	8.43806	NA	none	none	none	a	GO:0050911	detection of chemical stimulus involved in sensory perception of smell	GO:0038022	G protein-coupled olfactory receptor activity	GO:0016020	membrane
198	0.0030965	8.43806	NA	none	none	none	b	GO:0010470	regulation of gastrulation	GO:0005219	ryanodine-sensitive calcium-release channel activity	GO:0005790	smooth endoplasmic reticulum
198	0.0030965	8.43806	NA	none	none	none	b	GO:0051639	actin filament network formation	GO:0016231	beta-N-acetylglucosaminidase activity	GO:0034704	calcium channel complex
25	0.00297536	7.2094	NA	GSE54011	0.4mM selenium vs. no selenium	0.08	a	GO:0070221	sulfide oxidation, using sulfide:quinone oxidoreductase	GO:0070224	sulfide:quinone oxidoreductase activity	GO:0005615	extracellular space
25	0.00297536	7.2094	NA	GSE54011	0.4mM selenium vs. no selenium	0.08	a	GO:0050830	defense response to Gram-positive bacterium	GO:0030246	carbohydrate binding	GO:0005764	lysosome
25	0.00297536	7.2094	NA	GSE54011	0.4mM selenium vs. no selenium	0.08	b	GO:0006082	organic acid metabolic process	GO:0008395	steroid hydroxylase activity	GO:0043231	intracellular membrane-bounded organelle
25	0.00297536	7.2094	NA	GSE54011	0.4mM selenium vs. no selenium	0.08	b	GO:0042738	exogenous drug catabolic process	GO:0016712	oxidoreductase activity, acting on paired donors, with incorporation or reduction of molecular oxygen, reduced flavin or flavoprotein as one donor, and incorporation of one atom of oxygen	GO:0031672	A band
153	-0.00290541	6.52757	LIN-35-dependent genes	GSE6547	lin-35 vs. N2	0.35	a	GO:0090305	nucleic acid phosphodiester bond hydrolysis	GO:0046589	ribonuclease T1 activity	GO:0000776	kinetochore
153	-0.00290541	6.52757	LIN-35-dependent genes	GSE6547	lin-35 vs. N2	0.35	a	GO:0051301	cell division	GO:0004518	nuclease activity	GO:0000777	condensed chromosome kinetochore
153	-0.00290541	6.52757	LIN-35-dependent genes	GSE6547	lin-35 vs. N2	0.35	b	GO:0009247	glycolipid biosynthetic process	GO:0016747	transferase activity, transferring acyl groups other than amino-acyl groups	GO:0031224	intrinsic component of membrane
153	-0.00290541	6.52757	LIN-35-dependent genes	GSE6547	lin-35 vs. N2	0.35	b	GO:0010447	response to acidic pH	GO:0001012	RNA polymerase II regulatory region DNA binding	GO:0017119	Golgi transport complex
136	-0.00286121	6.28198	NA	none	none	none	a	GO:0035262	gonad morphogenesis	GO:0042393	histone binding	GO:0005737	cytoplasm
136	-0.00286121	6.28198	NA	none	none	none	a	GO:0006413	translational initiation	GO:0003743	translation initiation factor activity	GO:0016282	eukaryotic 43S preinitiation complex
136	-0.00286121	6.28198	NA	none	none	none	b	GO:0019835	cytolysis	GO:0003796	lysozyme activity	GO:0005764	lysosome
136	-0.00286121	6.28198	NA	none	none	none	b	GO:0050830	defense response to Gram-positive bacterium	GO:0003779	actin binding	GO:0031906	late endosome lumen
127	0.00284932	7.76387	NA	none	none	none	a	GO:0040001	establishment of mitotic spindle localization	GO:0008022	protein C-terminus binding	GO:0030690	Noc1p-Noc2p complex
127	0.00284932	7.76387	NA	none	none	none	a	GO:0009952	anterior/posterior pattern specification	GO:0015267	channel activity	GO:0005938	cell cortex
127	0.00284932	7.76387	NA	none	none	none	b	GO:0023052	signaling	GO:0005220	inositol 1,4,5-trisphosphate-sensitive calcium-release channel activity	GO:0030667	secretory granule membrane
127	0.00284932	7.76387	NA	none	none	none	b	GO:0042713	sperm ejaculation	GO:0008511	sodium:potassium:chloride symporter activity	GO:0030175	filopodium
65	0.00266462	6.39127	Response to heat and hypoxia (HSPs)	GSE47778	daf-16 vs. N2 L1	-0.18	a	GO:0008340	determination of adult lifespan	GO:0003700	DNA-binding transcription factor activity	GO:0005634	nucleus
65	0.00266462	6.39127	Response to heat and hypoxia (HSPs)	GSE47778	daf-16 vs. N2 L1	-0.18	a	GO:0006355	regulation of transcription, DNA-templated	GO:0043565	sequence-specific DNA binding	GO:0000407	phagophore assembly site
65	0.00266462	6.39127	Response to heat and hypoxia (HSPs)	GSE47778	daf-16 vs. N2 L1	-0.18	b	GO:0007030	Golgi organization	GO:0005542	folic acid binding	GO:0019008	molybdopterin synthase complex
65	0.00266462	6.39127	Response to heat and hypoxia (HSPs)	GSE47778	daf-16 vs. N2 L1	-0.18	b	GO:0048213	Golgi vesicle prefusion complex stabilization	GO:0016892	endoribonuclease activity, producing 3'-phosphomonoesters	GO:0016442	RISC complex
101	0.00256147	5.82454	NA	GSE37266	immunostimulatory compound RPW-24 vs. control	0.36	a	GO:0006082	organic acid metabolic process	GO:0004497	monooxygenase activity	GO:0043231	intracellular membrane-bounded organelle
101	0.00256147	5.82454	NA	GSE37266	immunostimulatory compound RPW-24 vs. control	0.36	a	GO:0042738	exogenous drug catabolic process	GO:0016705	oxidoreductase activity, acting on paired donors, with incorporation or reduction of molecular oxygen	GO:0012505	endomembrane system
101	0.00256147	5.82454	NA	GSE37266	immunostimulatory compound RPW-24 vs. control	0.36	b	GO:0035336	long-chain fatty-acyl-CoA metabolic process	GO:0080019	fatty-acyl-CoA reductase (alcohol-forming) activity	GO:0046930	pore complex
101	0.00256147	5.82454	NA	GSE37266	immunostimulatory compound RPW-24 vs. control	0.36	b	GO:0009405	pathogenesis	GO:0102965	alcohol-forming fatty acyl-CoA reductase activity	GO:0016235	aggresome
167	-0.00255691	5.98817	NA	GSE8696	high vs. low hemin (heme)	-0.11	a	GO:0030198	extracellular matrix organization	GO:0042302	structural constituent of cuticle	GO:0016021	integral component of membrane
167	-0.00255691	5.98817	NA	GSE8696	high vs. low hemin (heme)	-0.11	a	GO:0043413	macromolecule glycosylation	GO:0016757	transferase activity, transferring glycosyl groups	GO:0005615	extracellular space
167	-0.00255691	5.98817	NA	GSE8696	high vs. low hemin (heme)	-0.11	b	GO:0043413	macromolecule glycosylation	GO:0008107	galactoside 2-alpha-L-fucosyltransferase activity	GO:0031253	cell projection membrane
167	-0.00255691	5.98817	NA	GSE8696	high vs. low hemin (heme)	-0.11	b	GO:0036065	fucosylation	GO:0061598	molybdopterin adenylyltransferase activity	GO:0099572	postsynaptic specialization
34	-0.00252032	6.11756	ER UPR	GSE2180	pie-1 vs. mex-3
34	-0.00252032	6.11756	ER UPR	GSE2180	pie-1 vs. mex-3
34	-0.00252032	6.11756	ER UPR	GSE2180	pie-1 vs. mex-3
34	-0.00252032	6.11756	ER UPR	GSE2180	pie-1 vs. mex-3
175	0.0023899	4.51872	Molting	GSE46291	L3 lethargus vs. active L3	0.37	a	GO:0018996	molting cycle, collagen and cuticulin-based cuticle	GO:0042302	structural constituent of cuticle	GO:0005576	extracellular region
175	0.0023899	4.51872	Molting	GSE46291	L3 lethargus vs. active L3	0.37	a	GO:0006508	proteolysis	GO:0008237	metallopeptidase activity	GO:0005615	extracellular space
175	0.0023899	4.51872	Molting	GSE46291	L3 lethargus vs. active L3	0.37	b	GO:0006547	histidine metabolic process	GO:0003785	actin monomer binding	GO:0097730	non-motile cilium
175	0.0023899	4.51872	Molting	GSE46291	L3 lethargus vs. active L3	0.37	b	GO:0035317	imaginal disc-derived wing hair organization	GO:0016153	urocanate hydratase activity	GO:0071683	sensory dendrite
2	0.00237105	5.44101	NA	none	none	none	a	GO:1902473	regulation of protein localization to synapse	GO:0046872	metal ion binding	GO:0099572	postsynaptic specialization
2	0.00237105	5.44101	NA	none	none	none	a	GO:0006777	Mo-molybdopterin cofactor biosynthetic process	GO:0003700	DNA-binding transcription factor activity	GO:0099634	postsynaptic specialization membrane
2	0.00237105	5.44101	NA	none	none	none	b	GO:0007127	meiosis I	GO:0008139	nuclear localization sequence binding	GO:0005780	extrinsic component of intraperoxisomal membrane
2	0.00237105	5.44101	NA	none	none	none	b	GO:0045324	late endosome to vacuole transport	GO:0061608	nuclear import signal receptor activity	GO:0002178	palmitoyltransferase complex
132	0.0023289	5.28576	NA	none	none	none	a	GO:0019430	removal of superoxide radicals	GO:0016757	transferase activity, transferring glycosyl groups	GO:0016021	integral component of membrane
132	0.0023289	5.28576	NA	none	none	none	a	GO:0043413	macromolecule glycosylation	GO:0004784	superoxide dismutase activity	GO:0016020	membrane
132	0.0023289	5.28576	NA	none	none	none	b	GO:0043113	receptor clustering	GO:0003727	single-stranded RNA binding	GO:0016607	nuclear speck
132	0.0023289	5.28576	NA	none	none	none	b	GO:0045664	regulation of neuron differentiation	GO:0002162	dystroglycan binding	GO:0048786	presynaptic active zone
32	0.00224127	6.34633	Response to foreign RNA	GSE41056	rde-1 infected vs. uninfected with with Orsay virus	0.34	a	GO:0036498	IRE1-mediated unfolded protein response	GO:0033149	FFAT motif binding	GO:0019008	molybdopterin synthase complex
32	0.00224127	6.34633	Response to foreign RNA	GSE41056	rde-1 infected vs. uninfected with with Orsay virus	0.34	a	GO:0031146	SCF-dependent proteasomal ubiquitin-dependent protein catabolic process	GO:0051082	unfolded protein binding	GO:0031380	nuclear RNA-directed RNA polymerase complex
32	0.00224127	6.34633	Response to foreign RNA	GSE41056	rde-1 infected vs. uninfected with with Orsay virus	0.34	b	GO:0055114	oxidation-reduction process	GO:0016491	oxidoreductase activity	GO:0043231	intracellular membrane-bounded organelle
32	0.00224127	6.34633	Response to foreign RNA	GSE41056	rde-1 infected vs. uninfected with with Orsay virus	0.34	b	GO:0030497	fatty acid elongation	GO:0016705	oxidoreductase activity, acting on paired donors, with incorporation or reduction of molecular oxygen	GO:0005783	endoplasmic reticulum
105	-0.00219335	5.4901	NA	GSE2180	pie-1
105	-0.00219335	5.4901	NA	GSE2180	pie-1
105	-0.00219335	5.4901	NA	GSE2180	pie-1
105	-0.00219335	5.4901	NA	GSE2180	pie-1
91	-0.00207297	4.45646	NA	GSE23528	Adults vs. adults 16 hr later	-0.17	a	GO:0006506	GPI anchor biosynthetic process	GO:0017176	phosphatidylinositol N-acetylglucosaminyltransferase activity	GO:0005783	endoplasmic reticulum
91	-0.00207297	4.45646	NA	GSE23528	Adults vs. adults 16 hr later	-0.17	a	GO:0008033	tRNA processing	GO:0008168	methyltransferase activity	GO:0005794	Golgi apparatus
91	-0.00207297	4.45646	NA	GSE23528	Adults vs. adults 16 hr later	-0.17	b	GO:2000574	regulation of microtubule motor activity	GO:0003723	RNA binding	GO:0033565	ESCRT-0 complex
91	-0.00207297	4.45646	NA	GSE23528	Adults vs. adults 16 hr later	-0.17	b	GO:0097484	dendrite extension	GO:0001099	basal RNA polymerase II transcription machinery binding	GO:0005730	nucleolus
141	0.00203915	5.44014	NA	GSE8231	hlh-1 embryos with vs. without heat shock	0.52	a	GO:0007517	muscle organ development	GO:0005509	calcium ion binding	GO:0016012	sarcoglycan complex
141	0.00203915	5.44014	NA	GSE8231	hlh-1 embryos with vs. without heat shock	0.52	a	GO:0006937	regulation of muscle contraction	GO:0046983	protein dimerization activity	GO:0055120	striated muscle dense body
141	0.00203915	5.44014	NA	GSE8231	hlh-1 embryos with vs. without heat shock	0.52	b	GO:0045944	positive regulation of transcription by RNA polymerase II	GO:0000978	RNA polymerase II proximal promoter sequence-specific DNA binding	GO:0009368	endopeptidase Clp complex
141	0.00203915	5.44014	NA	GSE8231	hlh-1 embryos with vs. without heat shock	0.52	b	GO:0009786	regulation of asymmetric cell division	GO:0051213	dioxygenase activity	GO:0005779	integral component of peroxisomal membrane
74	-0.00195141	5.23084	NA	GSE32521	gold nanoparticles vs. control	-0.15	a	GO:0010172	embryonic body morphogenesis	GO:0005515	protein binding	GO:0005913	cell-cell adherens junction
74	-0.00195141	5.23084	NA	GSE32521	gold nanoparticles vs. control	-0.15	a	GO:0009792	embryo development ending in birth or egg hatching	GO:0005524	ATP binding	GO:0005737	cytoplasm
74	-0.00195141	5.23084	NA	GSE32521	gold nanoparticles vs. control	-0.15	b	GO:0042004	feminization of hermaphrodite soma	GO:0004647	phosphoserine phosphatase activity	GO:0016593	Cdc73/Paf1 complex
74	-0.00195141	5.23084	NA	GSE32521	gold nanoparticles vs. control	-0.15	b	GO:0006513	protein monoubiquitination	GO:0017099	very-long-chain-acyl-CoA dehydrogenase activity	GO:0017119	Golgi transport complex
179	-0.00195138	5.97767	NA	GSE9897	mev-1 vs. control	-0.36	a	GO:0019835	cytolysis	GO:0016757	transferase activity, transferring glycosyl groups	GO:0031012	extracellular matrix
179	-0.00195138	5.97767	NA	GSE9897	mev-1 vs. control	-0.36	a	GO:0050830	defense response to Gram-positive bacterium	GO:0042302	structural constituent of cuticle	GO:0005581	collagen trimer
179	-0.00195138	5.97767	NA	GSE9897	mev-1 vs. control	-0.36	b	GO:0046487	glyoxylate metabolic process	GO:0008903	hydroxypyruvate isomerase activity	GO:0005849	mRNA cleavage factor complex
179	-0.00195138	5.97767	NA	GSE9897	mev-1 vs. control	-0.36	b	GO:0007292	female gamete generation	GO:1905502	acetyl-CoA binding	GO:0044841	gut granule membrane
51	-0.00187821	4.47044	Ribosome biogenesis	GSE11055	Fed L1 vs. starved L1	0.28	a	GO:0006364	rRNA processing	GO:0003723	RNA binding	GO:0005730	nucleolus
51	-0.00187821	4.47044	Ribosome biogenesis	GSE11055	Fed L1 vs. starved L1	0.28	a	GO:0042254	ribosome biogenesis	GO:0003735	structural constituent of ribosome	GO:0032040	small-subunit processome
51	-0.00187821	4.47044	Ribosome biogenesis	GSE11055	Fed L1 vs. starved L1	0.28	b	GO:0097352	autophagosome maturation	GO:0004512	inositol-3-phosphate synthase activity	GO:0000421	autophagosome membrane
51	-0.00187821	4.47044	Ribosome biogenesis	GSE11055	Fed L1 vs. starved L1	0.28	b	GO:0006995	cellular response to nitrogen starvation	GO:0031625	ubiquitin protein ligase binding	GO:0005776	autophagosome
119	0.0018553	4.62141	NA	GSE21747	albendazole treated vs. control	-0.13	a	GO:0007606	sensory perception of chemical stimulus	GO:0001222	transcription corepressor binding	GO:0016021	integral component of membrane
119	0.0018553	4.62141	NA	GSE21747	albendazole treated vs. control	-0.13	a	GO:0007186	G protein-coupled receptor signaling pathway	GO:0004577	N-acetylglucosaminyldiphosphodolichol N-acetylglucosaminyltransferase activity	GO:0016020	membrane
119	0.0018553	4.62141	NA	GSE21747	albendazole treated vs. control	-0.13	b	GO:0055114	oxidation-reduction process	GO:0001085	RNA polymerase II transcription factor binding	GO:0031902	late endosome membrane
119	0.0018553	4.62141	NA	GSE21747	albendazole treated vs. control	-0.13	b	GO:0009410	response to xenobiotic stimulus	GO:0016491	oxidoreductase activity	GO:0005765	lysosomal membrane
154	0.00182363	4.30246	NA	GSE5793	8hr vs. 4hr Pseudomonas infection	0.19	a	GO:0015671	oxygen transport	GO:0030246	carbohydrate binding	GO:0005794	Golgi apparatus
154	0.00182363	4.30246	NA	GSE5793	8hr vs. 4hr Pseudomonas infection	0.19	a	GO:0050650	chondroitin sulfate proteoglycan biosynthetic process	GO:0008375	acetylglucosaminyltransferase activity	GO:0043195	terminal bouton
154	0.00182363	4.30246	NA	GSE5793	8hr vs. 4hr Pseudomonas infection	0.19	b	GO:0010644	cell communication by electrical coupling	GO:1903763	gap junction channel activity involved in cell communication by electrical coupling	GO:0099503	secretory vesicle
154	0.00182363	4.30246	NA	GSE5793	8hr vs. 4hr Pseudomonas infection	0.19	b	GO:0031283	negative regulation of guanylate cyclase activity	GO:0003923	GPI-anchor transamidase activity	GO:0042765	GPI-anchor transamidase complex
69	0.00163753	4.82341	NA	GSE2180	pie-1
69	0.00163753	4.82341	NA	GSE2180	pie-1
69	0.00163753	4.82341	NA	GSE2180	pie-1
69	0.00163753	4.82341	NA	GSE2180	pie-1
138	0.00159563	3.9828	NA	none	none	none	a	GO:0006355	regulation of transcription, DNA-templated	GO:0000224	peptide-N4-(N-acetyl-beta-glucosaminyl)asparagine amidase activity	GO:0098894	extrinsic component of presynaptic endocytic zone membrane
138	0.00159563	3.9828	NA	none	none	none	a	GO:0006515	protein quality control for misfolded or incompletely synthesized proteins	GO:0003700	DNA-binding transcription factor activity	GO:0045211	postsynaptic membrane
138	0.00159563	3.9828	NA	none	none	none	b	GO:0032237	activation of store-operated calcium channel activity	GO:0005483	soluble NSF attachment protein activity	GO:1902554	serine/threonine protein kinase complex
138	0.00159563	3.9828	NA	none	none	none	b	GO:1901341	positive regulation of store-operated calcium channel activity	GO:0030215	semaphorin receptor binding	GO:0005774	vacuolar membrane
184	-0.00156328	3.86586	NA	GSE41056	rde-1 vs. N2	0.2	a	GO:0050830	defense response to Gram-positive bacterium	GO:0030246	carbohydrate binding	GO:0035657	eRF1 methyltransferase complex
184	-0.00156328	3.86586	NA	GSE41056	rde-1 vs. N2	0.2	a	GO:0009410	response to xenobiotic stimulus	GO:0008061	chitin binding	GO:0031224	intrinsic component of membrane
184	-0.00156328	3.86586	NA	GSE41056	rde-1 vs. N2	0.2	b	GO:0045087	innate immune response	GO:0004185	serine-type carboxypeptidase activity	GO:0045121	membrane raft
184	-0.00156328	3.86586	NA	GSE41056	rde-1 vs. N2	0.2	b	GO:0010332	response to gamma radiation	GO:0004180	carboxypeptidase activity	GO:0031466	Cul5-RING ubiquitin ligase complex
147	-0.00149895	3.71877	NA	GSE34471	hrg-2 vs. N2	0.07	a	GO:0015866	ADP transport	GO:0005471	ATP:ADP antiporter activity	GO:0000786	nucleosome
147	-0.00149895	3.71877	NA	GSE34471	hrg-2 vs. N2	0.07	a	GO:0015867	ATP transport	GO:0004721	phosphoprotein phosphatase activity	GO:0031234	extrinsic component of cytoplasmic side of plasma membrane
147	-0.00149895	3.71877	NA	GSE34471	hrg-2 vs. N2	0.07	b	GO:0016310	phosphorylation	GO:0004687	myosin light chain kinase activity	GO:0031234	extrinsic component of cytoplasmic side of plasma membrane
147	-0.00149895	3.71877	NA	GSE34471	hrg-2 vs. N2	0.07	b	GO:0006468	protein phosphorylation	GO:0050277	sedoheptulokinase activity	GO:0005737	cytoplasm
50	0.00148159	5.44829	NA	none	none	none	a	GO:0006516	glycoprotein catabolic process	GO:0001888	glucuronyl-galactosyl-proteoglycan 4-alpha-N-acetylglucosaminyltransferase activity	GO:0031463	Cul3-RING ubiquitin ligase complex
50	0.00148159	5.44829	NA	none	none	none	a	GO:0006515	protein quality control for misfolded or incompletely synthesized proteins	GO:0000224	peptide-N4-(N-acetyl-beta-glucosaminyl)asparagine amidase activity	GO:0016012	sarcoglycan complex
50	0.00148159	5.44829	NA	none	none	none	b	GO:0050832	defense response to fungus	GO:0004061	arylformamidase activity	GO:1902636	kinociliary basal body
50	0.00148159	5.44829	NA	none	none	none	b	GO:0007165	signal transduction	GO:0005025	transforming growth factor beta receptor activity, type I	GO:0031528	microvillus membrane
82	-0.00140635	3.19701	NA	GSE23528	Light-dark entrained vs. non-entrained	0.4	a	GO:0006281	DNA repair	GO:0003676	nucleic acid binding	GO:0005730	nucleolus
82	-0.00140635	3.19701	NA	GSE23528	Light-dark entrained vs. non-entrained	0.4	a	GO:0006974	cellular response to DNA damage stimulus	GO:0005484	SNAP receptor activity	GO:0005634	nucleus
82	-0.00140635	3.19701	NA	GSE23528	Light-dark entrained vs. non-entrained	0.4	b	GO:0043985	histone H4-R3 methylation	GO:0044020	histone methyltransferase activity (H4-R3 specific)	GO:0031965	nuclear membrane
82	-0.00140635	3.19701	NA	GSE23528	Light-dark entrained vs. non-entrained	0.4	b	GO:0006606	protein import into nucleus	GO:0016277	[myelin basic protein]-arginine N-methyltransferase activity	GO:0031080	nuclear pore outer ring
13	0.00139275	3.44444	NA	none	none	none	a	GO:0007617	mating behavior	GO:0044325	ion channel binding	GO:0016020	membrane
13	0.00139275	3.44444	NA	none	none	none	a	GO:0023041	neuronal signal transduction	GO:0015278	calcium-release channel activity	GO:0016021	integral component of membrane
13	0.00139275	3.44444	NA	none	none	none	b	GO:0018149	peptide cross-linking	GO:0004831	tyrosine-tRNA ligase activity	GO:0005911	cell-cell junction
13	0.00139275	3.44444	NA	none	none	none	b	GO:0098869	cellular oxidant detoxification	GO:0005006	epidermal growth factor-activated receptor activity	GO:0043196	varicosity
85	0.00136828	4.42178	NA	GSE51691	day 8 hermaphrodites with vs. without males	0.06	a	GO:0035725	sodium ion transmembrane transport	GO:0008061	chitin binding	GO:0016021	integral component of membrane
85	0.00136828	4.42178	NA	GSE51691	day 8 hermaphrodites with vs. without males	0.06	a	GO:0071927	octopamine signaling pathway	GO:0102751	UDP-alpha-D-glucose:glucosyl-glycogenin alpha-D-glucosyltransferase activity	GO:0016020	membrane
85	0.00136828	4.42178	NA	GSE51691	day 8 hermaphrodites with vs. without males	0.06	b	GO:0071456	cellular response to hypoxia	GO:0030246	carbohydrate binding	GO:0034663	endoplasmic reticulum chaperone complex
85	0.00136828	4.42178	NA	GSE51691	day 8 hermaphrodites with vs. without males	0.06	b	GO:1903298	negative regulation of hypoxia-induced intrinsic apoptotic signaling pathway	GO:0008117	sphinganine-1-phosphate aldolase activity	GO:0005783	endoplasmic reticulum
52	-0.001255	3.36667	NA	GSE2180	pie-1
52	-0.001255	3.36667	NA	GSE2180	pie-1
52	-0.001255	3.36667	NA	GSE2180	pie-1
52	-0.001255	3.36667	NA	GSE2180	pie-1
10	0.00118156	2.57178	Response to osmotic stress	GSE19310	osm-7 vs. N2	0.16	a	GO:0006116	NADH oxidation	GO:0030170	pyridoxal phosphate binding	GO:0031090	organelle membrane
10	0.00118156	2.57178	Response to osmotic stress	GSE19310	osm-7 vs. N2	0.16	a	GO:0055085	transmembrane transport	GO:0016798	hydrolase activity, acting on glycosyl bonds	GO:0009331	glycerol-3-phosphate dehydrogenase complex
10	0.00118156	2.57178	Response to osmotic stress	GSE19310	osm-7 vs. N2	0.16	b	GO:0006833	water transport	GO:0015144	carbohydrate transmembrane transporter activity	GO:0005960	glycine cleavage complex
10	0.00118156	2.57178	Response to osmotic stress	GSE19310	osm-7 vs. N2	0.16	b	GO:0034219	carbohydrate transmembrane transport	GO:0015250	water channel activity	GO:0031417	NatC complex
204	0.00117841	3.83957	NA	GSE9246	sir-2 vs. N2 L1	-0.25	a	GO:0016310	phosphorylation	GO:0004674	protein serine/threonine kinase activity	GO:0005623	cell
204	0.00117841	3.83957	NA	GSE9246	sir-2 vs. N2 L1	-0.25	a	GO:0002119	nematode larval development	GO:0000166	nucleotide binding	GO:0005737	cytoplasm
204	0.00117841	3.83957	NA	GSE9246	sir-2 vs. N2 L1	-0.25	b	GO:0000381	regulation of alternative mRNA splicing, via spliceosome	GO:0003723	RNA binding	GO:0000111	nucleotide-excision repair factor 2 complex
204	0.00117841	3.83957	NA	GSE9246	sir-2 vs. N2 L1	-0.25	b	GO:0002191	cap-dependent translational initiation	GO:0004551	nucleotide diphosphatase activity	GO:0071942	XPC complex
100	-0.00113286	3.07928	Response to fasting and bacteria (hydrolases)	GSE9682	Fasted vs. fed	-0.59	a	GO:0050830	defense response to Gram-positive bacterium	GO:0030246	carbohydrate binding	GO:0045121	membrane raft
100	-0.00113286	3.07928	Response to fasting and bacteria (hydrolases)	GSE9682	Fasted vs. fed	-0.59	a	GO:0045087	innate immune response	GO:0016787	hydrolase activity	GO:0005764	lysosome
100	-0.00113286	3.07928	Response to fasting and bacteria (hydrolases)	GSE9682	Fasted vs. fed	-0.59	b	GO:0003333	amino acid transmembrane transport	GO:0015171	amino acid transmembrane transporter activity	GO:0031224	intrinsic component of membrane
100	-0.00113286	3.07928	Response to fasting and bacteria (hydrolases)	GSE9682	Fasted vs. fed	-0.59	b	GO:0035725	sodium ion transmembrane transport	GO:0016971	flavin-linked sulfhydryl oxidase activity	GO:0019005	SCF ubiquitin ligase complex
44	0.00107831	3.53828	NA	none	none	none	a	GO:0014056	regulation of acetylcholine secretion, neurotransmission	GO:0016705	oxidoreductase activity, acting on paired donors, with incorporation or reduction of molecular oxygen	GO:0031672	A band
44	0.00107831	3.53828	NA	none	none	none	a	GO:0014722	regulation of skeletal muscle contraction by calcium ion signaling	GO:0004497	monooxygenase activity	GO:0005883	neurofilament
44	0.00107831	3.53828	NA	none	none	none	b	GO:0003006	developmental process involved in reproduction	GO:0005272	sodium channel activity	GO:0016021	integral component of membrane
44	0.00107831	3.53828	NA	none	none	none	b	GO:0048557	embryonic digestive tract morphogenesis	GO:0035497	cAMP response element binding	GO:0030014	CCR4-NOT complex
77	0.00104494	3.10232	NA	GSE28856	4 hr vs. 0 hr after shifting from 17C to 23C	0.33	a	GO:0015886	heme transport	GO:0015232	heme transporter activity	GO:0043231	intracellular membrane-bounded organelle
77	0.00104494	3.10232	NA	GSE28856	4 hr vs. 0 hr after shifting from 17C to 23C	0.33	a	GO:0006044	N-acetylglucosamine metabolic process	GO:0004705	JUN kinase activity	GO:0005958	DNA-dependent protein kinase-DNA ligase 4 complex
77	0.00104494	3.10232	NA	GSE28856	4 hr vs. 0 hr after shifting from 17C to 23C	0.33	b	GO:0055114	oxidation-reduction process	GO:0008194	UDP-glycosyltransferase activity	GO:0031260	pseudopodium membrane
77	0.00104494	3.10232	NA	GSE28856	4 hr vs. 0 hr after shifting from 17C to 23C	0.33	b	GO:0045087	innate immune response	GO:0005506	iron ion binding	GO:0043231	intracellular membrane-bounded organelle
146	0.00101899	3.17908	Genes that change with age / collagens	GSE42192	aging (10 d adult vs. 3 day adult)	-0.45	a	GO:0006548	histidine catabolic process	GO:0015078	proton transmembrane transporter activity	GO:0016471	vacuolar proton-transporting V-type ATPase complex
146	0.00101899	3.17908	Genes that change with age / collagens	GSE42192	aging (10 d adult vs. 3 day adult)	-0.45	a	GO:0055085	transmembrane transport	GO:0042302	structural constituent of cuticle	GO:0005581	collagen trimer
146	0.00101899	3.17908	Genes that change with age / collagens	GSE42192	aging (10 d adult vs. 3 day adult)	-0.45	b	GO:0002183	cytoplasmic translational initiation	GO:0008276	protein methyltransferase activity	GO:0016282	eukaryotic 43S preinitiation complex
146	0.00101899	3.17908	Genes that change with age / collagens	GSE42192	aging (10 d adult vs. 3 day adult)	-0.45	b	GO:0001732	formation of cytoplasmic translation initiation complex	GO:0004788	thiamine diphosphokinase activity	GO:0005615	extracellular space
76	0.000996697	2.01384	NA	GSE9665	elt-3 vs. control embryo	0.33	a	GO:0048856	anatomical structure development	GO:0003700	DNA-binding transcription factor activity	GO:0043204	perikaryon
76	0.000996697	2.01384	NA	GSE9665	elt-3 vs. control embryo	0.33	a	GO:0006355	regulation of transcription, DNA-templated	GO:0000977	RNA polymerase II regulatory region sequence-specific DNA binding	GO:0042995	cell projection
76	0.000996697	2.01384	NA	GSE9665	elt-3 vs. control embryo	0.33	b	GO:0002119	nematode larval development	GO:0004430	1-phosphatidylinositol 4-kinase activity	GO:0042175	nuclear outer membrane-endoplasmic reticulum membrane network
76	0.000996697	2.01384	NA	GSE9665	elt-3 vs. control embryo	0.33	b	GO:0007530	sex determination	GO:0005515	protein binding	GO:0005783	endoplasmic reticulum
156	0.000961459	2.49777	NA	GSE42592	mercury treated vs. control	0.31	a	GO:0045087	innate immune response	GO:0016747	transferase activity, transferring acyl groups other than amino-acyl groups	GO:0045121	membrane raft
156	0.000961459	2.49777	NA	GSE42592	mercury treated vs. control	0.31	a	GO:0036498	IRE1-mediated unfolded protein response	GO:0008270	zinc ion binding	GO:0055120	striated muscle dense body
156	0.000961459	2.49777	NA	GSE42592	mercury treated vs. control	0.31	b	GO:0055085	transmembrane transport	GO:0022857	transmembrane transporter activity	GO:0005777	peroxisome
156	0.000961459	2.49777	NA	GSE42592	mercury treated vs. control	0.31	b	GO:0007586	digestion	GO:0005506	iron ion binding	GO:0031906	late endosome lumen
157	-0.000921359	2.57505	NA	GSE38997	EtBr treated vs. unctreated	-0.09	a	GO:0006886	intracellular protein transport	GO:0005525	GTP binding	GO:0005789	endoplasmic reticulum membrane
157	-0.000921359	2.57505	NA	GSE38997	EtBr treated vs. unctreated	-0.09	a	GO:0015031	protein transport	GO:0003924	GTPase activity	GO:0005783	endoplasmic reticulum
157	-0.000921359	2.57505	NA	GSE38997	EtBr treated vs. unctreated	-0.09	b	GO:0006120	mitochondrial electron transport, NADH to ubiquinone	GO:0043295	glutathione binding	GO:0005747	mitochondrial respiratory chain complex I
157	-0.000921359	2.57505	NA	GSE38997	EtBr treated vs. unctreated	-0.09	b	GO:0006614	SRP-dependent cotranslational protein targeting to membrane	GO:0030942	endoplasmic reticulum signal peptide binding	GO:0005739	mitochondrion
80	-0.000914348	2.52882	NA	GSE42192	Fed with Lactobacillus rhamnosus vs. OP50	0.07	a	GO:0019216	regulation of lipid metabolic process	GO:0046872	metal ion binding	GO:0005737	cytoplasm
80	-0.000914348	2.52882	NA	GSE42192	Fed with Lactobacillus rhamnosus vs. OP50	0.07	a	GO:0006370	7-methylguanosine mRNA capping	GO:0005515	protein binding	GO:0005634	nucleus
80	-0.000914348	2.52882	NA	GSE42192	Fed with Lactobacillus rhamnosus vs. OP50	0.07	b	GO:0006874	cellular calcium ion homeostasis	GO:0008934	inositol monophosphate 1-phosphatase activity	GO:0005739	mitochondrion
80	-0.000914348	2.52882	NA	GSE42192	Fed with Lactobacillus rhamnosus vs. OP50	0.07	b	GO:0046854	phosphatidylinositol phosphorylation	GO:0015367	oxoglutarate:malate antiporter activity	GO:0000139	Golgi membrane
61	0.00087741	2.20566	NA	GSE12298	fenamiphos vs. untreated	0.09	a	GO:0050832	defense response to fungus	GO:0005112	Notch binding	GO:0005576	extracellular region
61	0.00087741	2.20566	NA	GSE12298	fenamiphos vs. untreated	0.09	a	GO:0098542	defense response to other organism	GO:0004222	metalloendopeptidase activity	GO:0005615	extracellular space
61	0.00087741	2.20566	NA	GSE12298	fenamiphos vs. untreated	0.09	b	GO:0045087	innate immune response	GO:0050660	flavin adenine dinucleotide binding	GO:0031090	organelle membrane
61	0.00087741	2.20566	NA	GSE12298	fenamiphos vs. untreated	0.09	b	GO:1902600	proton transmembrane transport	GO:0015252	proton channel activity	GO:0044841	gut granule membrane
142	0.000816783	1.98345	NA	none	none	none	a	GO:0006749	glutathione metabolic process	GO:0004364	glutathione transferase activity	GO:0099572	postsynaptic specialization
142	0.000816783	1.98345	NA	none	none	none	a	GO:0006843	mitochondrial citrate transmembrane transport	GO:0008482	sulfite oxidase activity	GO:0099634	postsynaptic specialization membrane
142	0.000816783	1.98345	NA	none	none	none	b	GO:1900038	negative regulation of cellular response to hypoxia	GO:0004499	N,N-dimethylaniline monooxygenase activity	GO:0005789	endoplasmic reticulum membrane
142	0.000816783	1.98345	NA	none	none	none	b	GO:0030968	endoplasmic reticulum unfolded protein response	GO:0050661	NADP binding	GO:0031090	organelle membrane
129	-0.00081307	2.37465	NA	none	none	none	a	GO:0007010	cytoskeleton organization	GO:0017112	Rab guanyl-nucleotide exchange factor activity	GO:0005881	cytoplasmic microtubule
129	-0.00081307	2.37465	NA	none	none	none	a	GO:0006997	nucleus organization	GO:0005267	potassium channel activity	GO:0000235	astral microtubule
129	-0.00081307	2.37465	NA	none	none	none	b	GO:0042059	negative regulation of epidermal growth factor receptor signaling pathway	GO:0008234	cysteine-type peptidase activity	GO:0001726	ruffle
129	-0.00081307	2.37465	NA	none	none	none	b	GO:0072327	vulval cell fate specification	GO:0004176	ATP-dependent peptidase activity	GO:0009368	endopeptidase Clp complex
111	0.000807439	2.14787	NA	GSE11055	S-complete vs. M9	0.1	a	GO:0010506	regulation of autophagy	GO:0016705	oxidoreductase activity, acting on paired donors, with incorporation or reduction of molecular oxygen	GO:0035658	Mon1-Ccz1 complex
111	0.000807439	2.14787	NA	GSE11055	S-complete vs. M9	0.1	a	GO:0055114	oxidation-reduction process	GO:0004497	monooxygenase activity	GO:0000015	phosphopyruvate hydratase complex
111	0.000807439	2.14787	NA	GSE11055	S-complete vs. M9	0.1	b	GO:0007419	ventral cord development	GO:0051920	peroxiredoxin activity	GO:0005829	cytosol
111	0.000807439	2.14787	NA	GSE11055	S-complete vs. M9	0.1	b	GO:0006515	protein quality control for misfolded or incompletely synthesized proteins	GO:0016209	antioxidant activity	GO:0045202	synapse
114	-0.000783185	2.13264	NA	none	none	none	a	GO:1902075	cellular response to salt	GO:0030976	thiamine pyrophosphate binding	GO:0005832	chaperonin-containing T-complex
114	-0.000783185	2.13264	NA	none	none	none	a	GO:0007635	chemosensory behavior	GO:0008375	acetylglucosaminyltransferase activity	GO:0055120	striated muscle dense body
114	-0.000783185	2.13264	NA	none	none	none	b	GO:0045944	positive regulation of transcription by RNA polymerase II	GO:0001164	RNA polymerase I CORE element sequence-specific DNA binding	GO:0005634	nucleus
114	-0.000783185	2.13264	NA	none	none	none	b	GO:0006357	regulation of transcription by RNA polymerase II	GO:0061798	GTP 3',8'-cyclase activity	GO:0043229	intracellular organelle
22	-0.000774723	2.07917	NA	GSE9301	oxidative stress with skn-1 RNAi vs. oxidative stress	0.11	a	GO:0009792	embryo development ending in birth or egg hatching	GO:0005515	protein binding	GO:0005737	cytoplasm
22	-0.000774723	2.07917	NA	GSE9301	oxidative stress with skn-1 RNAi vs. oxidative stress	0.11	a	GO:0006897	endocytosis	GO:0000166	nucleotide binding	GO:0005884	actin filament
22	-0.000774723	2.07917	NA	GSE9301	oxidative stress with skn-1 RNAi vs. oxidative stress	0.11	b	GO:0045786	negative regulation of cell cycle	GO:0052856	NADHX epimerase activity	GO:0005815	microtubule organizing center
22	-0.000774723	2.07917	NA	GSE9301	oxidative stress with skn-1 RNAi vs. oxidative stress	0.11	b	GO:0048213	Golgi vesicle prefusion complex stabilization	GO:0052857	NADPHX epimerase activity	GO:1902636	kinociliary basal body
143	-0.000773386	1.98474	NA	GSE9897	ubiquinone RNAi vs. control	-0.05	a	GO:0035066	positive regulation of histone acetylation	GO:0004367	glycerol-3-phosphate dehydrogenase [NAD+] activity	GO:0070531	BRCA1-A complex
143	-0.000773386	1.98474	NA	GSE9897	ubiquinone RNAi vs. control	-0.05	a	GO:0006116	NADH oxidation	GO:0000774	adenyl-nucleotide exchange factor activity	GO:0031436	BRCA1-BARD1 complex
143	-0.000773386	1.98474	NA	GSE9897	ubiquinone RNAi vs. control	-0.05	b	GO:0016579	protein deubiquitination	GO:0036459	thiol-dependent ubiquitinyl hydrolase activity	GO:0043231	intracellular membrane-bounded organelle
143	-0.000773386	1.98474	NA	GSE9897	ubiquinone RNAi vs. control	-0.05	b	GO:0006749	glutathione metabolic process	GO:0004843	thiol-dependent ubiquitin-specific protease activity	GO:0016021	integral component of membrane
155	0.000765458	2.8896	NA	none	none	none	a	GO:0009653	anatomical structure morphogenesis	GO:0000981	DNA-binding transcription factor activity, RNA polymerase II-specific	GO:1902636	kinociliary basal body
155	0.000765458	2.8896	NA	none	none	none	a	GO:0006777	Mo-molybdopterin cofactor biosynthetic process	GO:0015929	hexosaminidase activity	GO:0005851	eukaryotic translation initiation factor 2B complex
155	0.000765458	2.8896	NA	none	none	none	b	GO:0009408	response to heat	GO:0046872	metal ion binding	GO:0005623	cell
155	0.000765458	2.8896	NA	none	none	none	b	GO:0006986	response to unfolded protein	GO:0001164	RNA polymerase I CORE element sequence-specific DNA binding	GO:0005668	RNA polymerase transcription factor SL1 complex
166	-0.0007547	2.3827	NA	none	none	none	a	GO:0030951	establishment or maintenance of microtubule cytoskeleton polarity	GO:0008270	zinc ion binding	GO:0097179	protease inhibitor complex
166	-0.0007547	2.3827	NA	none	none	none	a	GO:0007169	transmembrane receptor protein tyrosine kinase signaling pathway	GO:0008234	cysteine-type peptidase activity	GO:0098830	presynaptic endosome
166	-0.0007547	2.3827	NA	none	none	none	b	GO:0040028	regulation of vulval development	GO:0043565	sequence-specific DNA binding	GO:0005925	focal adhesion
166	-0.0007547	2.3827	NA	none	none	none	b	GO:0030154	cell differentiation	GO:0003700	DNA-binding transcription factor activity	GO:0030122	AP-2 adaptor complex
106	-0.000729419	1.90071	NA	none	none	none	a	GO:0006450	regulation of translational fidelity	GO:0030246	carbohydrate binding	GO:0030956	glutamyl-tRNA(Gln) amidotransferase complex
106	-0.000729419	1.90071	NA	none	none	none	a	GO:0007214	gamma-aminobutyric acid signaling pathway	GO:0031177	phosphopantetheine binding	GO:0098794	postsynapse
106	-0.000729419	1.90071	NA	none	none	none	b	GO:0006557	S-adenosylmethioninamine biosynthetic process	GO:0051287	NAD binding	GO:0030659	cytoplasmic vesicle membrane
106	-0.000729419	1.90071	NA	none	none	none	b	GO:0006597	spermine biosynthetic process	GO:0016616	oxidoreductase activity, acting on the CH-OH group of donors, NAD or NADP as acceptor	GO:0005829	cytosol
202	0.000717359	2.04417	NA	GSE27677	Fasted for 36 h vs. fed	0.18	a	GO:0030042	actin filament depolymerization	GO:0043565	sequence-specific DNA binding	GO:0030016	myofibril
202	0.000717359	2.04417	NA	GSE27677	Fasted for 36 h vs. fed	0.18	a	GO:0030837	negative regulation of actin filament polymerization	GO:0031490	chromatin DNA binding	GO:0016528	sarcoplasm
202	0.000717359	2.04417	NA	GSE27677	Fasted for 36 h vs. fed	0.18	b	GO:0006357	regulation of transcription by RNA polymerase II	GO:0000257	nitrilase activity	GO:0005667	transcription factor complex
202	0.000717359	2.04417	NA	GSE27677	Fasted for 36 h vs. fed	0.18	b	GO:0002949	tRNA threonylcarbamoyladenosine modification	GO:0001223	transcription coactivator binding	GO:0000408	EKC/KEOPS complex
200	0.000705571	1.80058	Response to pathogenic bacteria	GSE50513	Fed P. aeruginosa PA14 vs. E. coli OP50	0.51	a	GO:0045087	innate immune response	GO:0030246	carbohydrate binding	GO:0045121	membrane raft
200	0.000705571	1.80058	Response to pathogenic bacteria	GSE50513	Fed P. aeruginosa PA14 vs. E. coli OP50	0.51	a	GO:0050829	defense response to Gram-negative bacterium	GO:0000981	DNA-binding transcription factor activity, RNA polymerase II-specific	GO:0016235	aggresome
200	0.000705571	1.80058	Response to pathogenic bacteria	GSE50513	Fed P. aeruginosa PA14 vs. E. coli OP50	0.51	b	GO:0055114	oxidation-reduction process	GO:0016491	oxidoreductase activity	GO:0005764	lysosome
200	0.000705571	1.80058	Response to pathogenic bacteria	GSE50513	Fed P. aeruginosa PA14 vs. E. coli OP50	0.51	b	GO:0050830	defense response to Gram-positive bacterium	GO:0016787	hydrolase activity	GO:0046930	pore complex
97	-0.000696251	2.05494	NA	none	none	none	a	GO:0043547	positive regulation of GTPase activity	GO:0016740	transferase activity	GO:0005737	cytoplasm
97	-0.000696251	2.05494	NA	none	none	none	a	GO:0038007	netrin-activated signaling pathway	GO:0005524	ATP binding	GO:0005964	phosphorylase kinase complex
97	-0.000696251	2.05494	NA	none	none	none	b	GO:0016192	vesicle-mediated transport	GO:0005515	protein binding	GO:0000781	chromosome, telomeric region
97	-0.000696251	2.05494	NA	none	none	none	b	GO:0000398	mRNA splicing, via spliceosome	GO:0003723	RNA binding	GO:1990904	ribonucleoprotein complex
186	0.000663754	2.18615	NA	GSE41366	dichlorvos treated vs. untreated	-0.34	a	GO:0048026	positive regulation of mRNA splicing, via spliceosome	GO:0004197	cysteine-type endopeptidase activity	GO:1904115	axon cytoplasm
186	0.000663754	2.18615	NA	GSE41366	dichlorvos treated vs. untreated	-0.34	a	GO:1905516	positive regulation of fertilization	GO:0042302	structural constituent of cuticle	GO:0005581	collagen trimer
186	0.000663754	2.18615	NA	GSE41366	dichlorvos treated vs. untreated	-0.34	b	GO:0006362	transcription elongation from RNA polymerase I promoter	GO:0005246	calcium channel regulator activity	GO:0005886	plasma membrane
186	0.000663754	2.18615	NA	GSE41366	dichlorvos treated vs. untreated	-0.34	b	GO:0006666	3-keto-sphinganine metabolic process	GO:0003924	GTPase activity	GO:0000015	phosphopyruvate hydratase complex
135	0.000650547	1.86133	NA	GSE52064	mes-4 vs. N2 dissected germline	0.59	a	GO:0016192	vesicle-mediated transport	GO:0005096	GTPase activator activity	GO:0005783	endoplasmic reticulum
135	0.000650547	1.86133	NA	GSE52064	mes-4 vs. N2 dissected germline	0.59	a	GO:0043547	positive regulation of GTPase activity	GO:0017137	Rab GTPase binding	GO:0005794	Golgi apparatus
135	0.000650547	1.86133	NA	GSE52064	mes-4 vs. N2 dissected germline	0.59	b	GO:0006116	NADH oxidation	GO:0003824	catalytic activity	GO:0016507	mitochondrial fatty acid beta-oxidation multienzyme complex
135	0.000650547	1.86133	NA	GSE52064	mes-4 vs. N2 dissected germline	0.59	b	GO:0006564	L-serine biosynthetic process	GO:0004647	phosphoserine phosphatase activity	GO:0009331	glycerol-3-phosphate dehydrogenase complex
115	0.000646948	2.00462	NA	none	none	none	a	GO:0035721	intraciliary retrograde transport	GO:0001888	glucuronyl-galactosyl-proteoglycan 4-alpha-N-acetylglucosaminyltransferase activity	GO:0030991	intraciliary transport particle A
115	0.000646948	2.00462	NA	none	none	none	a	GO:0009269	response to desiccation	GO:0015199	amino-acid betaine transmembrane transporter activity	GO:0005780	extrinsic component of intraperoxisomal membrane
115	0.000646948	2.00462	NA	none	none	none	b	GO:0015837	amine transport	GO:0016747	transferase activity, transferring acyl groups other than amino-acyl groups	GO:0012505	endomembrane system
115	0.000646948	2.00462	NA	none	none	none	b	GO:0015874	norepinephrine transport	GO:0004057	arginyltransferase activity	GO:0030673	axolemma
161	0.000631169	1.85645	NA	GSE15527	sma-6 vs. dbl-1	-0.13	a	GO:0055085	transmembrane transport	GO:0022857	transmembrane transporter activity	GO:0016021	integral component of membrane
161	0.000631169	1.85645	NA	GSE15527	sma-6 vs. dbl-1	-0.13	a	GO:0055114	oxidation-reduction process	GO:0016491	oxidoreductase activity	GO:0016020	membrane
161	0.000631169	1.85645	NA	GSE15527	sma-6 vs. dbl-1	-0.13	b	GO:0045087	innate immune response	GO:0003796	lysozyme activity	GO:0046930	pore complex
161	0.000631169	1.85645	NA	GSE15527	sma-6 vs. dbl-1	-0.13	b	GO:0019835	cytolysis	GO:0070513	death domain binding	GO:0043231	intracellular membrane-bounded organelle
140	0.000610816	2.00965	Muscle contraction / Acetylcholinesterase activity	GSE41366	dichlorvos treated vs. untreated	0.38	a	GO:0060298	positive regulation of sarcomere organization	GO:0051015	actin filament binding	GO:0031430	M band
140	0.000610816	2.00965	Muscle contraction / Acetylcholinesterase activity	GSE41366	dichlorvos treated vs. untreated	0.38	a	GO:0007229	integrin-mediated signaling pathway	GO:0003779	actin binding	GO:0055120	striated muscle dense body
140	0.000610816	2.00965	Muscle contraction / Acetylcholinesterase activity	GSE41366	dichlorvos treated vs. untreated	0.38	b	GO:0006629	lipid metabolic process	GO:0016787	hydrolase activity	GO:0055120	striated muscle dense body
140	0.000610816	2.00965	Muscle contraction / Acetylcholinesterase activity	GSE41366	dichlorvos treated vs. untreated	0.38	b	GO:0016042	lipid catabolic process	GO:0003837	beta-ureidopropionase activity	GO:0005576	extracellular region
149	0.000589496	1.7476	Response to fasting	GSE27677	Fasted vs. fed	0.36	a	GO:0006082	organic acid metabolic process	GO:0004497	monooxygenase activity	GO:0043231	intracellular membrane-bounded organelle
149	0.000589496	1.7476	Response to fasting	GSE27677	Fasted vs. fed	0.36	a	GO:0042738	exogenous drug catabolic process	GO:0008194	UDP-glycosyltransferase activity	GO:0016021	integral component of membrane
149	0.000589496	1.7476	Response to fasting	GSE27677	Fasted vs. fed	0.36	b	GO:0055085	transmembrane transport	GO:0030170	pyridoxal phosphate binding	GO:0016324	apical plasma membrane
149	0.000589496	1.7476	Response to fasting	GSE27677	Fasted vs. fed	0.36	b	GO:0051453	regulation of intracellular pH	GO:0003824	catalytic activity	GO:0005960	glycine cleavage complex
28	-0.000509763	2.01514	NA	GSE30505	ash-2 RNAi vs. E.V. L3	0.06	a	GO:0009405	pathogenesis	GO:0046982	protein heterodimerization activity	GO:0000786	nucleosome
28	-0.000509763	2.01514	NA	GSE30505	ash-2 RNAi vs. E.V. L3	0.06	a	GO:0035915	pore formation in membrane of other organism	GO:0003677	DNA binding	GO:0043541	UDP-N-acetylglucosamine transferase complex
28	-0.000509763	2.01514	NA	GSE30505	ash-2 RNAi vs. E.V. L3	0.06	b	GO:0019344	cysteine biosynthetic process	GO:0050017	L-3-cyanoalanine synthase activity	GO:0000228	nuclear chromosome
28	-0.000509763	2.01514	NA	GSE30505	ash-2 RNAi vs. E.V. L3	0.06	b	GO:0006535	cysteine biosynthetic process from serine	GO:0004124	cysteine synthase activity	GO:0005746	mitochondrial respiratory chain
174	0.000488506	1.37489	NA	GSE9665	pal-1 vs. control embryo	-0.52	a	GO:1905485	positive regulation of motor neuron migration	GO:0030971	receptor tyrosine kinase binding	GO:0062023	collagen-containing extracellular matrix
174	0.000488506	1.37489	NA	GSE9665	pal-1 vs. control embryo	-0.52	a	GO:0016055	Wnt signaling pathway	GO:0017147	Wnt-protein binding	GO:0046658	anchored component of plasma membrane
174	0.000488506	1.37489	NA	GSE9665	pal-1 vs. control embryo	-0.52	b	GO:0006357	regulation of transcription by RNA polymerase II	GO:0000977	RNA polymerase II regulatory region sequence-specific DNA binding	GO:0035371	microtubule plus-end
174	0.000488506	1.37489	NA	GSE9665	pal-1 vs. control embryo	-0.52	b	GO:0030154	cell differentiation	GO:0000981	DNA-binding transcription factor activity, RNA polymerase II-specific	GO:0005634	nucleus
183	-0.00048758	1.40826	NA	none	none	none	a	GO:0006102	isocitrate metabolic process	GO:0019887	protein kinase regulator activity	GO:0070469	respiratory chain
183	-0.00048758	1.40826	NA	none	none	none	a	GO:0045859	regulation of protein kinase activity	GO:0016616	oxidoreductase activity, acting on the CH-OH group of donors, NAD or NADP as acceptor	GO:0005747	mitochondrial respiratory chain complex I
183	-0.00048758	1.40826	NA	none	none	none	b	GO:0006541	glutamine metabolic process	GO:0004070	aspartate carbamoyltransferase activity	GO:1902636	kinociliary basal body
183	-0.00048758	1.40826	NA	none	none	none	b	GO:0006997	nucleus organization	GO:0004088	carbamoyl-phosphate synthase (glutamine-hydrolyzing) activity	GO:0031430	M band
130	0.000467703	1.39324	NA	GSE23843	mRNA co-IPed with GLD-2	-0.12	a	GO:0043401	steroid hormone mediated signaling pathway	GO:0003700	DNA-binding transcription factor activity	GO:0016020	membrane
130	0.000467703	1.39324	NA	GSE23843	mRNA co-IPed with GLD-2	-0.12	a	GO:0006355	regulation of transcription, DNA-templated	GO:0043565	sequence-specific DNA binding	GO:0016021	integral component of membrane
130	0.000467703	1.39324	NA	GSE23843	mRNA co-IPed with GLD-2	-0.12	b	GO:1903356	positive regulation of distal tip cell migration	GO:0004535	poly(A)-specific ribonuclease activity	GO:0005737	cytoplasm
130	0.000467703	1.39324	NA	GSE23843	mRNA co-IPed with GLD-2	-0.12	b	GO:0000289	nuclear-transcribed mRNA poly(A) tail shortening	GO:0030695	GTPase regulator activity	GO:0005739	mitochondrion
196	0.000456499	1.39565	NA	none	none	none	a	GO:0002181	cytoplasmic translation	GO:0003723	RNA binding	GO:0005737	cytoplasm
196	0.000456499	1.39565	NA	none	none	none	a	GO:0000028	ribosomal small subunit assembly	GO:0003735	structural constituent of ribosome	GO:0005840	ribosome
196	0.000456499	1.39565	NA	none	none	none	b	GO:0006412	translation	GO:0003735	structural constituent of ribosome	GO:0005840	ribosome
196	0.000456499	1.39565	NA	none	none	none	b	GO:0006465	signal peptide processing	GO:0015078	proton transmembrane transporter activity	GO:0022625	cytosolic large ribosomal subunit
33	0.000455695	1.71888	NA	none	none	none	a	GO:0009410	response to xenobiotic stimulus	GO:0005216	ion channel activity	GO:0005925	focal adhesion
33	0.000455695	1.71888	NA	none	none	none	a	GO:0045892	negative regulation of transcription, DNA-templated	GO:0005244	voltage-gated ion channel activity	GO:0043296	apical junction complex
33	0.000455695	1.71888	NA	none	none	none	b	GO:0034063	stress granule assembly	GO:0008139	nuclear localization sequence binding	GO:0035097	histone methyltransferase complex
33	0.000455695	1.71888	NA	none	none	none	b	GO:0040001	establishment of mitotic spindle localization	GO:0008270	zinc ion binding	GO:0010494	cytoplasmic stress granule
112	0.000455306	1.26099	Ribosome biogenesis	GSE2180	pie-1
112	0.000455306	1.26099	Ribosome biogenesis	GSE2180	pie-1
112	0.000455306	1.26099	Ribosome biogenesis	GSE2180	pie-1
112	0.000455306	1.26099	Ribosome biogenesis	GSE2180	pie-1
5	0.000416247	1.10986	NA	none	none	none	a	GO:0006182	cGMP biosynthetic process	GO:0004383	guanylate cyclase activity	GO:0016021	integral component of membrane
5	0.000416247	1.10986	NA	none	none	none	a	GO:0009190	cyclic nucleotide biosynthetic process	GO:0005330	dopamine:sodium symporter activity	GO:0016020	membrane
5	0.000416247	1.10986	NA	none	none	none	b	GO:0007218	neuropeptide signaling pathway	GO:0000210	NAD+ diphosphatase activity	GO:0098894	extrinsic component of presynaptic endocytic zone membrane
5	0.000416247	1.10986	NA	none	none	none	b	GO:0006742	NADP catabolic process	GO:0047453	ATP-dependent NAD(P)H-hydrate dehydratase activity	GO:0031253	cell projection membrane
152	-0.000413933	1.2094	NA	none	none	none	a	GO:0032024	positive regulation of insulin secretion	GO:0004952	dopamine neurotransmitter receptor activity	GO:0016328	lateral plasma membrane
152	-0.000413933	1.2094	NA	none	none	none	a	GO:0034058	endosomal vesicle fusion	GO:0008440	inositol-1,4,5-trisphosphate 3-kinase activity	GO:0043529	GET complex
152	-0.000413933	1.2094	NA	none	none	none	b	GO:0002804	positive regulation of antifungal peptide production	GO:0038023	signaling receptor activity	GO:0048179	activin receptor complex
152	-0.000413933	1.2094	NA	none	none	none	b	GO:0007185	transmembrane receptor protein tyrosine phosphatase signaling pathway	GO:0004363	glutathione synthase activity	GO:0044840	gut granule
68	-0.000411778	1.4937	NA	GSE41366	26 h vs. 20h dichlorvos treatment	0.1	a	GO:0006629	lipid metabolic process	GO:0003796	lysozyme activity	GO:0005777	peroxisome
68	-0.000411778	1.4937	NA	GSE41366	26 h vs. 20h dichlorvos treatment	0.1	a	GO:0050830	defense response to Gram-positive bacterium	GO:0030246	carbohydrate binding	GO:0005764	lysosome
68	-0.000411778	1.4937	NA	GSE41366	26 h vs. 20h dichlorvos treatment	0.1	b	GO:0019346	transsulfuration	GO:0016846	carbon-sulfur lyase activity	GO:0005887	integral component of plasma membrane
68	-0.000411778	1.4937	NA	GSE41366	26 h vs. 20h dichlorvos treatment	0.1	b	GO:0006520	cellular amino acid metabolic process	GO:0004046	aminoacylase activity	GO:0005615	extracellular space
150	-0.00040622	1.29949	NA	none	none	none	a	GO:0006644	phospholipid metabolic process	GO:0008194	UDP-glycosyltransferase activity	GO:0043231	intracellular membrane-bounded organelle
150	-0.00040622	1.29949	NA	none	none	none	a	GO:0055114	oxidation-reduction process	GO:0016758	transferase activity, transferring hexosyl groups	GO:0005780	extrinsic component of intraperoxisomal membrane
150	-0.00040622	1.29949	NA	none	none	none	b	GO:0009410	response to xenobiotic stimulus	GO:0005506	iron ion binding	GO:0043231	intracellular membrane-bounded organelle
150	-0.00040622	1.29949	NA	none	none	none	b	GO:0006082	organic acid metabolic process	GO:0008395	steroid hydroxylase activity	GO:0031674	I band
189	-0.000397228	1.31412	Heme transport	GSE34471	20uM vs. 4uM heme	-0.09	a	GO:0006082	organic acid metabolic process	GO:0008194	UDP-glycosyltransferase activity	GO:0005764	lysosome
189	-0.000397228	1.31412	Heme transport	GSE34471	20uM vs. 4uM heme	-0.09	a	GO:0015886	heme transport	GO:0015232	heme transporter activity	GO:0043231	intracellular membrane-bounded organelle
189	-0.000397228	1.31412	Heme transport	GSE34471	20uM vs. 4uM heme	-0.09	b	GO:0006508	proteolysis	GO:0008234	cysteine-type peptidase activity	GO:0005615	extracellular space
189	-0.000397228	1.31412	Heme transport	GSE34471	20uM vs. 4uM heme	-0.09	b	GO:0036499	PERK-mediated unfolded protein response	GO:0008233	peptidase activity	GO:0016507	mitochondrial fatty acid beta-oxidation multienzyme complex
116	-0.000392537	0.917245	NA	GSE9665	230 min vs. 143 min embryo	-0.32	a	GO:0006914	autophagy	GO:0097602	cullin family protein binding	GO:0005737	cytoplasm
116	-0.000392537	0.917245	NA	GSE9665	230 min vs. 143 min embryo	-0.32	a	GO:0031146	SCF-dependent proteasomal ubiquitin-dependent protein catabolic process	GO:0061630	ubiquitin protein ligase activity	GO:0019005	SCF ubiquitin ligase complex
116	-0.000392537	0.917245	NA	GSE9665	230 min vs. 143 min embryo	-0.32	b	GO:0008078	mesodermal cell migration	GO:0000981	DNA-binding transcription factor activity, RNA polymerase II-specific	GO:0043296	apical junction complex
116	-0.000392537	0.917245	NA	GSE9665	230 min vs. 143 min embryo	-0.32	b	GO:0001764	neuron migration	GO:0003700	DNA-binding transcription factor activity	GO:0005667	transcription factor complex
19	0.000389214	1.41089	NA	none	none	none	a	GO:0009653	anatomical structure morphogenesis	GO:0032422	purine-rich negative regulatory element binding	GO:1990805	central cylinder
19	0.000389214	1.41089	NA	none	none	none	a	GO:1904491	protein localization to ciliary transition zone	GO:0001227	DNA-binding transcription repressor activity, RNA polymerase II-specific	GO:0032797	SMN complex
19	0.000389214	1.41089	NA	none	none	none	b	GO:0006082	organic acid metabolic process	GO:0008395	steroid hydroxylase activity	GO:0043231	intracellular membrane-bounded organelle
19	0.000389214	1.41089	NA	none	none	none	b	GO:0042738	exogenous drug catabolic process	GO:0016712	oxidoreductase activity, acting on paired donors, with incorporation or reduction of molecular oxygen, reduced flavin or flavoprotein as one donor, and incorporation of one atom of oxygen	GO:0000799	nuclear condensin complex
207	-0.000375952	1.20479	NA	GSE12298	dichlorvos vs. untreated	0.1	a	GO:0006637	acyl-CoA metabolic process	GO:0004497	monooxygenase activity	GO:0043231	intracellular membrane-bounded organelle
207	-0.000375952	1.20479	NA	GSE12298	dichlorvos vs. untreated	0.1	a	GO:0009062	fatty acid catabolic process	GO:0047617	acyl-CoA hydrolase activity	GO:0005782	peroxisomal matrix
207	-0.000375952	1.20479	NA	GSE12298	dichlorvos vs. untreated	0.1	b	GO:0055085	transmembrane transport	GO:0016705	oxidoreductase activity, acting on paired donors, with incorporation or reduction of molecular oxygen	GO:0043231	intracellular membrane-bounded organelle
207	-0.000375952	1.20479	NA	GSE12298	dichlorvos vs. untreated	0.1	b	GO:1990170	stress response to cadmium ion	GO:0004497	monooxygenase activity	GO:0005615	extracellular space
209	-0.000375473	1.62271	NA	none	none	none	a	GO:0016192	vesicle-mediated transport	GO:0004660	protein farnesyltransferase activity	GO:0005737	cytoplasm
209	-0.000375473	1.62271	NA	none	none	none	a	GO:0018343	protein farnesylation	GO:0003743	translation initiation factor activity	GO:0005965	protein farnesyltransferase complex
209	-0.000375473	1.62271	NA	none	none	none	b	GO:0043407	negative regulation of MAP kinase activity	GO:0004129	cytochrome-c oxidase activity	GO:0005743	mitochondrial inner membrane
209	-0.000375473	1.62271	NA	none	none	none	b	GO:0046855	inositol phosphate dephosphorylation	GO:0008324	cation transmembrane transporter activity	GO:0031305	integral component of mitochondrial inner membrane
162	0.000373713	1.38617	NA	GSE15159	xpa-1 vs. N2	0.14	a	GO:0007186	G protein-coupled receptor signaling pathway	GO:0038022	G protein-coupled olfactory receptor activity	GO:0016021	integral component of membrane
162	0.000373713	1.38617	NA	GSE15159	xpa-1 vs. N2	0.14	a	GO:0050911	detection of chemical stimulus involved in sensory perception of smell	GO:0008528	G protein-coupled peptide receptor activity	GO:0016020	membrane
162	0.000373713	1.38617	NA	GSE15159	xpa-1 vs. N2	0.14	b	GO:0007368	determination of left/right symmetry	GO:0042302	structural constituent of cuticle	GO:0005813	centrosome
162	0.000373713	1.38617	NA	GSE15159	xpa-1 vs. N2	0.14	b	GO:0003388	neuron development involved in amphid sensory organ development	GO:0008420	RNA polymerase II CTD heptapeptide repeat phosphatase activity	GO:0005581	collagen trimer
188	-0.000364577	1.5442	NA	none	none	none	a	GO:0035065	regulation of histone acetylation	GO:0005267	potassium channel activity	GO:0031499	TRAMP complex
188	-0.000364577	1.5442	NA	none	none	none	a	GO:0071050	snoRNA polyadenylation	GO:0035034	histone acetyltransferase regulator activity	GO:0097179	protease inhibitor complex
188	-0.000364577	1.5442	NA	none	none	none	b	GO:0051659	maintenance of mitochondrion location	GO:0004658	propionyl-CoA carboxylase activity	GO:0031205	endoplasmic reticulum Sec complex
188	-0.000364577	1.5442	NA	none	none	none	b	GO:1905188	positive regulation of metaphase/anaphase transition of meiosis I	GO:0032947	protein-containing complex scaffold activity	GO:1990805	central cylinder
208	-0.00035375	1.18574	NA	GSE9665	230 min vs. 143 min embryo	-0.25	a	GO:0036498	IRE1-mediated unfolded protein response	GO:0051287	NAD binding	GO:0034388	Pwp2p-containing subcomplex of 90S preribosome
208	-0.00035375	1.18574	NA	GSE9665	230 min vs. 143 min embryo	-0.25	a	GO:0003400	regulation of COPII vesicle coating	GO:0016740	transferase activity	GO:0008305	integrin complex
208	-0.00035375	1.18574	NA	GSE9665	230 min vs. 143 min embryo	-0.25	b	GO:0048665	neuron fate specification	GO:0008186	RNA-dependent ATPase activity	GO:0070545	PeBoW complex
208	-0.00035375	1.18574	NA	GSE9665	230 min vs. 143 min embryo	-0.25	b	GO:0007638	mechanosensory behavior	GO:0000341	RNA trimethylguanosine cap binding	GO:0016281	eukaryotic translation initiation factor 4F complex
193	0.000337083	1.29461	NA	none	none	none	a	GO:0007186	G protein-coupled receptor signaling pathway	GO:0016747	transferase activity, transferring acyl groups other than amino-acyl groups	GO:0016021	integral component of membrane
193	0.000337083	1.29461	NA	none	none	none	a	GO:0050911	detection of chemical stimulus involved in sensory perception of smell	GO:0004984	olfactory receptor activity	GO:0016020	membrane
193	0.000337083	1.29461	NA	none	none	none	b	GO:0035721	intraciliary retrograde transport	GO:0008289	lipid binding	GO:0005930	axoneme
193	0.000337083	1.29461	NA	none	none	none	b	GO:0042073	intraciliary transport	GO:0003676	nucleic acid binding	GO:0030991	intraciliary transport particle A
4	0.000332901	1.1699	NA	GSE9665	143 min vs. 101 min embryo	-0.67	a	GO:0031123	RNA 3'-end processing	GO:0046872	metal ion binding	GO:0005829	cytosol
4	0.000332901	1.1699	NA	GSE9665	143 min vs. 101 min embryo	-0.67	a	GO:0043631	RNA polyadenylation	GO:0004652	polynucleotide adenylyltransferase activity	GO:0005760	gamma DNA polymerase complex
4	0.000332901	1.1699	NA	GSE9665	143 min vs. 101 min embryo	-0.67	b	GO:0006627	protein processing involved in protein targeting to mitochondrion	GO:0043812	phosphatidylinositol-4-phosphate phosphatase activity	GO:0030690	Noc1p-Noc2p complex
4	0.000332901	1.1699	NA	GSE9665	143 min vs. 101 min embryo	-0.67	b	GO:0036498	IRE1-mediated unfolded protein response	GO:0042578	phosphoric ester hydrolase activity	GO:0030691	Noc2p-Noc3p complex
99	0.000286095	0.990445	NA	none	none	none	a	GO:0048755	branching morphogenesis of a nerve	GO:0000095	S-adenosyl-L-methionine transmembrane transporter activity	GO:0030992	intraciliary transport particle B
99	0.000286095	0.990445	NA	none	none	none	a	GO:0007416	synapse assembly	GO:0001760	aminocarboxymuconate-semialdehyde decarboxylase activity	GO:0005929	cilium
99	0.000286095	0.990445	NA	none	none	none	b	GO:0043666	regulation of phosphoprotein phosphatase activity	GO:0016491	oxidoreductase activity	GO:0140007	KICSTOR complex
99	0.000286095	0.990445	NA	none	none	none	b	GO:0051647	nucleus localization	GO:0017151	DEAD/H-box RNA helicase binding	GO:0005635	nuclear envelope
194	-0.000270563	0.784187	NA	GSE2180	pie-1
194	-0.000270563	0.784187	NA	GSE2180	pie-1
194	-0.000270563	0.784187	NA	GSE2180	pie-1
194	-0.000270563	0.784187	NA	GSE2180	pie-1
197	-0.000233995	0.818518	NA	none	none	none	a	GO:0046835	carbohydrate phosphorylation	GO:0046872	metal ion binding	GO:0043292	contractile fiber
197	-0.000233995	0.818518	NA	none	none	none	a	GO:0030154	cell differentiation	GO:0008395	steroid hydroxylase activity	GO:0005737	cytoplasm
197	-0.000233995	0.818518	NA	none	none	none	b	GO:1902667	regulation of axon guidance	GO:0005085	guanyl-nucleotide exchange factor activity	GO:0016363	nuclear matrix
197	-0.000233995	0.818518	NA	none	none	none	b	GO:0007264	small GTPase mediated signal transduction	GO:0004092	carnitine O-acetyltransferase activity	GO:0036020	endolysosome membrane
195	0.000221164	0.892023	NA	GSE38997	UVC treated vs. control	0.05	a	GO:0055114	oxidation-reduction process	GO:0005506	iron ion binding	GO:0043231	intracellular membrane-bounded organelle
195	0.000221164	0.892023	NA	GSE38997	UVC treated vs. control	0.05	a	GO:0006082	organic acid metabolic process	GO:0008395	steroid hydroxylase activity	GO:0005746	mitochondrial respiratory chain
195	0.000221164	0.892023	NA	GSE38997	UVC treated vs. control	0.05	b	GO:0055114	oxidation-reduction process	GO:0030246	carbohydrate binding	GO:0005576	extracellular region
195	0.000221164	0.892023	NA	GSE38997	UVC treated vs. control	0.05	b	GO:0010780	meiotic DNA double-strand break formation involved in reciprocal meiotic recombination	GO:0020037	heme binding	GO:0005615	extracellular space
128	-0.000203834	0.696388	NA	none	none	none	a	GO:0006635	fatty acid beta-oxidation	GO:0003985	acetyl-CoA C-acetyltransferase activity	GO:0016507	mitochondrial fatty acid beta-oxidation multienzyme complex
128	-0.000203834	0.696388	NA	none	none	none	a	GO:0030866	cortical actin cytoskeleton organization	GO:0003988	acetyl-CoA C-acyltransferase activity	GO:0031209	SCAR complex
128	-0.000203834	0.696388	NA	none	none	none	b	GO:0008643	carbohydrate transport	GO:0051119	sugar transmembrane transporter activity	GO:0000214	tRNA-intron endonuclease complex
128	-0.000203834	0.696388	NA	none	none	none	b	GO:0009086	methionine biosynthetic process	GO:0047617	acyl-CoA hydrolase activity	GO:0071564	npBAF complex
3	0.000201929	1.12612	NA	none	none	none	a	GO:0045087	innate immune response	GO:0030246	carbohydrate binding	GO:0005844	polysome
3	0.000201929	1.12612	NA	none	none	none	a	GO:0050830	defense response to Gram-positive bacterium	GO:0003796	lysozyme activity	GO:0009925	basal plasma membrane
3	0.000201929	1.12612	NA	none	none	none	b	GO:0055114	oxidation-reduction process	GO:0016491	oxidoreductase activity	GO:0043231	intracellular membrane-bounded organelle
3	0.000201929	1.12612	NA	none	none	none	b	GO:0006749	glutathione metabolic process	GO:0016705	oxidoreductase activity, acting on paired donors, with incorporation or reduction of molecular oxygen	GO:0005764	lysosome
168	-0.000188048	0.782567	NA	none	none	none	a	GO:0001666	response to hypoxia	GO:0003700	DNA-binding transcription factor activity	GO:0016021	integral component of membrane
168	-0.000188048	0.782567	NA	none	none	none	a	GO:0048856	anatomical structure development	GO:0043565	sequence-specific DNA binding	GO:0030175	filopodium
168	-0.000188048	0.782567	NA	none	none	none	b	GO:0007268	chemical synaptic transmission	GO:0005516	calmodulin binding	GO:0005887	integral component of plasma membrane
168	-0.000188048	0.782567	NA	none	none	none	b	GO:0045747	positive regulation of Notch signaling pathway	GO:0004683	calmodulin-dependent protein kinase activity	GO:0043005	neuron projection
137	-0.000187522	0.776092	NA	none	none	none	a	GO:0045087	innate immune response	GO:0030246	carbohydrate binding	GO:0043231	intracellular membrane-bounded organelle
137	-0.000187522	0.776092	NA	none	none	none	a	GO:0050830	defense response to Gram-positive bacterium	GO:0004497	monooxygenase activity	GO:0005782	peroxisomal matrix
137	-0.000187522	0.776092	NA	none	none	none	b	GO:0055114	oxidation-reduction process	GO:0016491	oxidoreductase activity	GO:0043231	intracellular membrane-bounded organelle
137	-0.000187522	0.776092	NA	none	none	none	b	GO:0006665	sphingolipid metabolic process	GO:0004348	glucosylceramidase activity	GO:0016235	aggresome
11	-0.00018749	0.92693	NA	none	none	none	a	GO:0006896	Golgi to vacuole transport	GO:0004300	enoyl-CoA hydratase activity	GO:0005884	actin filament
11	-0.00018749	0.92693	NA	none	none	none	a	GO:0006623	protein targeting to vacuole	GO:0005516	calmodulin binding	GO:0098830	presynaptic endosome
11	-0.00018749	0.92693	NA	none	none	none	b	GO:0043053	dauer entry	GO:0008107	galactoside 2-alpha-L-fucosyltransferase activity	GO:0098894	extrinsic component of presynaptic endocytic zone membrane
11	-0.00018749	0.92693	NA	none	none	none	b	GO:0043413	macromolecule glycosylation	GO:0005229	intracellular calcium activated chloride channel activity	GO:0001726	ruffle
139	0.00017519	0.680231	NA	GSE36358	microgravity vs. control	0.16	a	GO:0007168	receptor guanylyl cyclase signaling pathway	GO:0001653	peptide receptor activity	GO:0005887	integral component of plasma membrane
139	0.00017519	0.680231	NA	GSE36358	microgravity vs. control	0.16	a	GO:0006182	cGMP biosynthetic process	GO:0004383	guanylate cyclase activity	GO:0016020	membrane
139	0.00017519	0.680231	NA	GSE36358	microgravity vs. control	0.16	b	GO:0007165	signal transduction	GO:0035596	methylthiotransferase activity	GO:0005764	lysosome
139	0.00017519	0.680231	NA	GSE36358	microgravity vs. control	0.16	b	GO:0051603	proteolysis involved in cellular protein catabolic process	GO:0051539	4 iron, 4 sulfur cluster binding	GO:0043231	intracellular membrane-bounded organelle
58	-0.000171062	0.593704	NA	GSE22660	1ug/ml vs. 100ng/ml DMSO	0.1	a	GO:0006120	mitochondrial electron transport, NADH to ubiquinone	GO:0008137	NADH dehydrogenase (ubiquinone) activity	GO:0005739	mitochondrion
58	-0.000171062	0.593704	NA	GSE22660	1ug/ml vs. 100ng/ml DMSO	0.1	a	GO:0008380	RNA splicing	GO:0003735	structural constituent of ribosome	GO:0005747	mitochondrial respiratory chain complex I
58	-0.000171062	0.593704	NA	GSE22660	1ug/ml vs. 100ng/ml DMSO	0.1	b	GO:0000027	ribosomal large subunit assembly	GO:0003723	RNA binding	GO:0005840	ribosome
58	-0.000171062	0.593704	NA	GSE22660	1ug/ml vs. 100ng/ml DMSO	0.1	b	GO:0006412	translation	GO:0003735	structural constituent of ribosome	GO:0022625	cytosolic large ribosomal subunit
205	0.00016772	0.929184	NA	GSE54024	ced-4 vs. N2	0.35	a	GO:0042338	cuticle development involved in collagen and cuticulin-based cuticle molting cycle	GO:0042302	structural constituent of cuticle	GO:0005581	collagen trimer
205	0.00016772	0.929184	NA	GSE54024	ced-4 vs. N2	0.35	a	GO:0018996	molting cycle, collagen and cuticulin-based cuticle	GO:0042329	structural constituent of collagen and cuticulin-based cuticle	GO:0005615	extracellular space
205	0.00016772	0.929184	NA	GSE54024	ced-4 vs. N2	0.35	b	GO:0046487	glyoxylate metabolic process	GO:0004222	metalloendopeptidase activity	GO:0005818	aster
205	0.00016772	0.929184	NA	GSE54024	ced-4 vs. N2	0.35	b	GO:0055114	oxidation-reduction process	GO:0008237	metallopeptidase activity	GO:0005828	kinetochore microtubule
181	-0.000161611	0.595786	NA	none	none	none	a	GO:0016197	endosomal transport	GO:0005525	GTP binding	GO:0030027	lamellipodium
181	-0.000161611	0.595786	NA	none	none	none	a	GO:0007399	nervous system development	GO:0019905	syntaxin binding	GO:0032809	neuronal cell body membrane
181	-0.000161611	0.595786	NA	none	none	none	b	GO:0040034	regulation of development, heterochronic	GO:0004672	protein kinase activity	GO:0032040	small-subunit processome
181	-0.000161611	0.595786	NA	none	none	none	b	GO:0036003	positive regulation of transcription from RNA polymerase II promoter in response to stress	GO:0016301	kinase activity	GO:0000932	P-body
96	0.000160243	0.716842	NA	none	none	none	a	GO:0032482	Rab protein signal transduction	GO:0003924	GTPase activity	GO:0005634	nucleus
96	0.000160243	0.716842	NA	none	none	none	a	GO:0008299	isoprenoid biosynthetic process	GO:0008301	DNA binding, bending	GO:0031985	Golgi cisterna
96	0.000160243	0.716842	NA	none	none	none	b	GO:0032511	late endosome to vacuole transport via multivesicular body sorting pathway	GO:0008556	potassium-transporting ATPase activity	GO:0044292	dendrite terminus
96	0.000160243	0.716842	NA	none	none	none	b	GO:0001508	action potential	GO:0005391	sodium:potassium-exchanging ATPase activity	GO:0035869	ciliary transition zone
59	-0.000156559	0.734142	NA	GSE38196	spg-7 RNAi vs. E.V. in atfs-1 mutants	-0.22	a	GO:0006508	proteolysis	GO:0030246	carbohydrate binding	GO:0005615	extracellular space
59	-0.000156559	0.734142	NA	GSE38196	spg-7 RNAi vs. E.V. in atfs-1 mutants	-0.22	a	GO:0018996	molting cycle, collagen and cuticulin-based cuticle	GO:0016936	galactoside binding	GO:0005576	extracellular region
59	-0.000156559	0.734142	NA	GSE38196	spg-7 RNAi vs. E.V. in atfs-1 mutants	-0.22	b	GO:0032259	methylation	GO:0016705	oxidoreductase activity, acting on paired donors, with incorporation or reduction of molecular oxygen	GO:0000015	phosphopyruvate hydratase complex
59	-0.000156559	0.734142	NA	GSE38196	spg-7 RNAi vs. E.V. in atfs-1 mutants	-0.22	b	GO:0055114	oxidation-reduction process	GO:0004497	monooxygenase activity	GO:0033063	Rad51B-Rad51C-Rad51D-XRCC2 complex
108	-0.000151612	0.652807	NA	GSE54513	OMA-1 IP vs. input in a sperm-deficient strain	0.4	a	GO:0045893	positive regulation of transcription, DNA-templated	GO:0003677	DNA binding	GO:0005634	nucleus
108	-0.000151612	0.652807	NA	GSE54513	OMA-1 IP vs. input in a sperm-deficient strain	0.4	a	GO:0070986	left/right axis specification	GO:0005515	protein binding	GO:0005789	endoplasmic reticulum membrane
108	-0.000151612	0.652807	NA	GSE54513	OMA-1 IP vs. input in a sperm-deficient strain	0.4	b	GO:0036498	IRE1-mediated unfolded protein response	GO:0003723	RNA binding	GO:0000502	proteasome complex
108	-0.000151612	0.652807	NA	GSE54513	OMA-1 IP vs. input in a sperm-deficient strain	0.4	b	GO:0000184	nuclear-transcribed mRNA catabolic process, nonsense-mediated decay	GO:0000166	nucleotide binding	GO:0005737	cytoplasm
109	-0.000143699	0.689208	NA	none	none	none	a	GO:0043401	steroid hormone mediated signaling pathway	GO:0003707	steroid hormone receptor activity	GO:0042720	mitochondrial inner membrane peptidase complex
109	-0.000143699	0.689208	NA	none	none	none	a	GO:0048856	anatomical structure development	GO:0008270	zinc ion binding	GO:1902636	kinociliary basal body
109	-0.000143699	0.689208	NA	none	none	none	b	GO:0030150	protein import into mitochondrial matrix	GO:0008233	peptidase activity	GO:0005744	TIM23 mitochondrial import inner membrane translocase complex
109	-0.000143699	0.689208	NA	none	none	none	b	GO:0030163	protein catabolic process	GO:0016653	oxidoreductase activity, acting on NAD(P)H, heme protein as acceptor	GO:0005739	mitochondrion
75	0.000136935	0.694723	NA	none	none	none	a	GO:0050830	defense response to Gram-positive bacterium	GO:0030246	carbohydrate binding	GO:0005746	mitochondrial respiratory chain
75	0.000136935	0.694723	NA	none	none	none	a	GO:0006097	glyoxylate cycle	GO:0016740	transferase activity	GO:0099572	postsynaptic specialization
75	0.000136935	0.694723	NA	none	none	none	b	GO:0043413	macromolecule glycosylation	GO:0008107	galactoside 2-alpha-L-fucosyltransferase activity	GO:0002144	cytosolic tRNA wobble base thiouridylase complex
75	0.000136935	0.694723	NA	none	none	none	b	GO:0045217	cell-cell junction maintenance	GO:0016757	transferase activity, transferring glycosyl groups	GO:0016021	integral component of membrane
24	-0.000135137	0.714093	NA	none	none	none	a	GO:0034514	mitochondrial unfolded protein response	GO:0004984	olfactory receptor activity	GO:0009368	endopeptidase Clp complex
24	-0.000135137	0.714093	NA	none	none	none	a	GO:0050907	detection of chemical stimulus involved in sensory perception	GO:0030246	carbohydrate binding	GO:0031430	M band
24	-0.000135137	0.714093	NA	none	none	none	b	GO:0016182	synaptic vesicle budding from endosome	GO:0004648	O-phospho-L-serine:2-oxoglutarate aminotransferase activity	GO:0098830	presynaptic endosome
24	-0.000135137	0.714093	NA	none	none	none	b	GO:0019646	aerobic electron transport chain	GO:0015453	oxidoreduction-driven active transmembrane transporter activity	GO:0030123	AP-3 adaptor complex
17	0.000121922	0.580405	NA	GSE9665	hlh-1 vs. control embryo	-0.17	a	GO:0033227	dsRNA transport	GO:0051033	RNA transmembrane transporter activity	GO:0009986	cell surface
17	0.000121922	0.580405	NA	GSE9665	hlh-1 vs. control embryo	-0.17	a	GO:0050658	RNA transport	GO:0003725	double-stranded RNA binding	GO:0048471	perinuclear region of cytoplasm
17	0.000121922	0.580405	NA	GSE9665	hlh-1 vs. control embryo	-0.17	b	GO:0043547	positive regulation of GTPase activity	GO:0000166	nucleotide binding	GO:0030121	AP-1 adaptor complex
17	0.000121922	0.580405	NA	GSE9665	hlh-1 vs. control embryo	-0.17	b	GO:0016192	vesicle-mediated transport	GO:0005524	ATP binding	GO:0034388	Pwp2p-containing subcomplex of 90S preribosome
125	0.0001176	0.527881	NA	none	none	none	a	GO:0006437	tyrosyl-tRNA aminoacylation	GO:0008022	protein C-terminus binding	GO:0005764	lysosome
125	0.0001176	0.527881	NA	none	none	none	a	GO:0009395	phospholipid catabolic process	GO:0004831	tyrosine-tRNA ligase activity	GO:0043226	organelle
125	0.0001176	0.527881	NA	none	none	none	b	GO:0006683	galactosylceramide catabolic process	GO:0004336	galactosylceramidase activity	GO:0031332	RNAi effector complex
125	0.0001176	0.527881	NA	none	none	none	b	GO:0043330	response to exogenous dsRNA	GO:0005229	intracellular calcium activated chloride channel activity	GO:0005744	TIM23 mitochondrial import inner membrane translocase complex
30	-0.000106338	0.57318	NA	none	none	none	a	GO:0015807	L-amino acid transport	GO:0017060	3-galactosyl-N-acetylglucosaminide 4-alpha-L-fucosyltransferase activity	GO:0035658	Mon1-Ccz1 complex
30	-0.000106338	0.57318	NA	none	none	none	a	GO:0032793	positive regulation of CREB transcription factor activity	GO:0004683	calmodulin-dependent protein kinase activity	GO:0005751	mitochondrial respiratory chain complex IV
30	-0.000106338	0.57318	NA	none	none	none	b	GO:0048511	rhythmic process	GO:0047389	glycerophosphocholine phosphodiesterase activity	GO:0031415	NatA complex
30	-0.000106338	0.57318	NA	none	none	none	b	GO:0046475	glycerophospholipid catabolic process	GO:2001070	starch binding	GO:0005575	cellular_component
62	0.000104368	0.564336	NA	none	none	none	a	GO:0019835	cytolysis	GO:0004364	glutathione transferase activity	GO:0005811	lipid droplet
62	0.000104368	0.564336	NA	none	none	none	a	GO:0042742	defense response to bacterium	GO:0003796	lysozyme activity	GO:0031906	late endosome lumen
62	0.000104368	0.564336	NA	none	none	none	b	GO:0038203	TORC2 signaling	GO:0042500	aspartic endopeptidase activity, intramembrane cleaving	GO:0005615	extracellular space
62	0.000104368	0.564336	NA	none	none	none	b	GO:0006513	protein monoubiquitination	GO:0005366	myo-inositol:proton symporter activity	GO:0071458	integral component of cytoplasmic side of endoplasmic reticulum membrane
55	-0.000100337	0.402713	NA	GSE41056	Wild isolate JU1580 vs. N2	0.57	a	GO:1990169	stress response to copper ion	GO:0052689	carboxylic ester hydrolase activity	GO:0005671	Ada2/Gcn5/Ada3 transcription activator complex
55	-0.000100337	0.402713	NA	GSE41056	Wild isolate JU1580 vs. N2	0.57	a	GO:0006657	CDP-choline pathway	GO:0004103	choline kinase activity	GO:0030015	CCR4-NOT core complex
55	-0.000100337	0.402713	NA	GSE41056	Wild isolate JU1580 vs. N2	0.57	b	GO:0006082	organic acid metabolic process	GO:0016712	oxidoreductase activity, acting on paired donors, with incorporation or reduction of molecular oxygen, reduced flavin or flavoprotein as one donor, and incorporation of one atom of oxygen	GO:0000111	nucleotide-excision repair factor 2 complex
55	-0.000100337	0.402713	NA	GSE41056	Wild isolate JU1580 vs. N2	0.57	b	GO:0045087	innate immune response	GO:0008395	steroid hydroxylase activity	GO:0043231	intracellular membrane-bounded organelle
92	9.77e-05	0.399196	NA	none	none	none	a	GO:0006437	tyrosyl-tRNA aminoacylation	GO:0004176	ATP-dependent peptidase activity	GO:0000930	gamma-tubulin complex
92	9.77e-05	0.399196	NA	none	none	none	a	GO:0016197	endosomal transport	GO:0030151	molybdenum ion binding	GO:0140007	KICSTOR complex
92	9.77e-05	0.399196	NA	none	none	none	b	GO:0009584	detection of visible light	GO:0008020	G protein-coupled photoreceptor activity	GO:0016020	membrane
92	9.77e-05	0.399196	NA	none	none	none	b	GO:0071482	cellular response to light stimulus	GO:0004252	serine-type endopeptidase activity	GO:0016021	integral component of membrane
72	9.57e-05	0.394081	NA	none	none	none	a	GO:0050830	defense response to Gram-positive bacterium	GO:0015252	proton channel activity	GO:0031906	late endosome lumen
72	9.57e-05	0.394081	NA	none	none	none	a	GO:1902600	proton transmembrane transport	GO:0030246	carbohydrate binding	GO:0005887	integral component of plasma membrane
72	9.57e-05	0.394081	NA	none	none	none	b	GO:0006629	lipid metabolic process	GO:0005506	iron ion binding	GO:0043231	intracellular membrane-bounded organelle
72	9.57e-05	0.394081	NA	none	none	none	b	GO:0045087	innate immune response	GO:0008395	steroid hydroxylase activity	GO:0070847	core mediator complex
113	-9.25e-05	0.349456	NA	none	none	none	a	GO:0007548	sex differentiation	GO:0016705	oxidoreductase activity, acting on paired donors, with incorporation or reduction of molecular oxygen	GO:0005883	neurofilament
113	-9.25e-05	0.349456	NA	none	none	none	a	GO:0006837	serotonin transport	GO:0004497	monooxygenase activity	GO:0071683	sensory dendrite
113	-9.25e-05	0.349456	NA	none	none	none	b	GO:0007157	heterophilic cell-cell adhesion via plasma membrane cell adhesion molecules	GO:0004494	methylmalonyl-CoA mutase activity	GO:0005913	cell-cell adherens junction
113	-9.25e-05	0.349456	NA	none	none	none	b	GO:0034769	basement membrane disassembly	GO:0016866	intramolecular transferase activity	GO:0005604	basement membrane
107	-9.18e-05	0.531637	NA	GSE9665	186 min vs. 143 min embryo	-0.44	a	GO:0006730	one-carbon metabolic process	GO:0061630	ubiquitin protein ligase activity	GO:0016581	NuRD complex
107	-9.18e-05	0.531637	NA	GSE9665	186 min vs. 143 min embryo	-0.44	a	GO:0016567	protein ubiquitination	GO:0004693	cyclin-dependent protein serine/threonine kinase activity	GO:0000151	ubiquitin ligase complex
107	-9.18e-05	0.531637	NA	GSE9665	186 min vs. 143 min embryo	-0.44	b	GO:0006891	intra-Golgi vesicle-mediated transport	GO:0008137	NADH dehydrogenase (ubiquinone) activity	GO:0017119	Golgi transport complex
107	-9.18e-05	0.531637	NA	GSE9665	186 min vs. 143 min embryo	-0.44	b	GO:0015031	protein transport	GO:0004185	serine-type carboxypeptidase activity	GO:0005794	Golgi apparatus
81	8.62e-05	0.38735	NA	none	none	none	a	GO:1905751	positive regulation of endosome to plasma membrane protein transport	GO:0030246	carbohydrate binding	GO:0005737	cytoplasm
81	8.62e-05	0.38735	NA	none	none	none	a	GO:1902647	negative regulation of 1-phosphatidyl-1D-myo-inositol 4,5-bisphosphate biosynthetic process	GO:0004721	phosphoprotein phosphatase activity	GO:0005952	cAMP-dependent protein kinase complex
81	8.62e-05	0.38735	NA	none	none	none	b	GO:1904703	negative regulation of protein localization to cell-cell adherens junction	GO:0005366	myo-inositol:proton symporter activity	GO:0097708	intracellular vesicle
81	8.62e-05	0.38735	NA	none	none	none	b	GO:0023052	signaling	GO:0003950	NAD+ ADP-ribosyltransferase activity	GO:1990904	ribonucleoprotein complex
15	8.44e-05	0.417451	Response to heat	GSE23528	Warm-cold entrained 14 hr vs 2 hr	0.25	a	GO:0019547	arginine catabolic process to ornithine	GO:0004335	galactokinase activity	GO:0031463	Cul3-RING ubiquitin ligase complex
15	8.44e-05	0.417451	Response to heat	GSE23528	Warm-cold entrained 14 hr vs 2 hr	0.25	a	GO:0009408	response to heat	GO:0016810	hydrolase activity, acting on carbon-nitrogen (but not peptide) bonds	GO:0016323	basolateral plasma membrane
15	8.44e-05	0.417451	Response to heat	GSE23528	Warm-cold entrained 14 hr vs 2 hr	0.25	b	GO:0006082	organic acid metabolic process	GO:0004497	monooxygenase activity	GO:0005780	extrinsic component of intraperoxisomal membrane
15	8.44e-05	0.417451	Response to heat	GSE23528	Warm-cold entrained 14 hr vs 2 hr	0.25	b	GO:0055114	oxidation-reduction process	GO:0003729	mRNA binding	GO:0043231	intracellular membrane-bounded organelle
43	7.46e-05	0.448157	NA	GSE27677	Fasted for 2 days vs. fed	0.07	a	GO:0050830	defense response to Gram-positive bacterium	GO:0030246	carbohydrate binding	GO:0043231	intracellular membrane-bounded organelle
43	7.46e-05	0.448157	NA	GSE27677	Fasted for 2 days vs. fed	0.07	a	GO:0045087	innate immune response	GO:0015252	proton channel activity	GO:0031906	late endosome lumen
43	7.46e-05	0.448157	NA	GSE27677	Fasted for 2 days vs. fed	0.07	b	GO:0045087	innate immune response	GO:0004364	glutathione transferase activity	GO:0005882	intermediate filament
43	7.46e-05	0.448157	NA	GSE27677	Fasted for 2 days vs. fed	0.07	b	GO:0006749	glutathione metabolic process	GO:0016298	lipase activity	GO:0005811	lipid droplet
148	7.13e-05	0.345562	Respiration	GSE2180	pie-1 vs. N2 122 min after 4-cell embryo	0.07	a	GO:0009060	aerobic respiration	GO:0015078	proton transmembrane transporter activity	GO:0070469	respiratory chain
148	7.13e-05	0.345562	Respiration	GSE2180	pie-1 vs. N2 122 min after 4-cell embryo	0.07	a	GO:1902600	proton transmembrane transport	GO:0004129	cytochrome-c oxidase activity	GO:0005743	mitochondrial inner membrane
148	7.13e-05	0.345562	Respiration	GSE2180	pie-1 vs. N2 122 min after 4-cell embryo	0.07	b	GO:0006900	vesicle budding from membrane	GO:0046872	metal ion binding	GO:0098830	presynaptic endosome
148	7.13e-05	0.345562	Respiration	GSE2180	pie-1 vs. N2 122 min after 4-cell embryo	0.07	b	GO:0006427	histidyl-tRNA aminoacylation	GO:0004821	histidine-tRNA ligase activity	GO:0005788	endoplasmic reticulum lumen
63	6.32e-05	0.357775	NA	none	none	none	a	GO:0060179	male mating behavior	GO:0008106	alcohol dehydrogenase (NADP+) activity	GO:0034245	mitochondrial DNA-directed RNA polymerase complex
63	6.32e-05	0.357775	NA	none	none	none	a	GO:0045824	negative regulation of innate immune response	GO:0004032	alditol:NADP+ 1-oxidoreductase activity	GO:0005623	cell
63	6.32e-05	0.357775	NA	none	none	none	b	GO:0055114	oxidation-reduction process	GO:0004497	monooxygenase activity	GO:0033162	melanosome membrane
63	6.32e-05	0.357775	NA	none	none	none	b	GO:0034314	Arp2/3 complex-mediated actin nucleation	GO:0016491	oxidoreductase activity	GO:0036126	sperm flagellum
8	6.04e-05	0.280878	NA	none	none	none	a	GO:0006189	'de novo' IMP biosynthetic process	GO:0003937	IMP cyclohydrolase activity	GO:0005746	mitochondrial respiratory chain
8	6.04e-05	0.280878	NA	none	none	none	a	GO:0006164	purine nucleotide biosynthetic process	GO:0004044	amidophosphoribosyltransferase activity	GO:0030173	integral component of Golgi membrane
8	6.04e-05	0.280878	NA	none	none	none	b	GO:0035725	sodium ion transmembrane transport	GO:0005272	sodium channel activity	GO:0034777	recycling endosome lumen
8	6.04e-05	0.280878	NA	none	none	none	b	GO:0019835	cytolysis	GO:0003796	lysozyme activity	GO:0031906	late endosome lumen
84	5.77e-05	0.366891	NA	GSE2180	pie-1 41 min vs. 0 min after 4-cell embryo	0.43	a	GO:0031123	RNA 3'-end processing	GO:0046872	metal ion binding	GO:0005634	nucleus
84	5.77e-05	0.366891	NA	GSE2180	pie-1 41 min vs. 0 min after 4-cell embryo	0.43	a	GO:0006914	autophagy	GO:0003730	mRNA 3'-UTR binding	GO:0005829	cytosol
84	5.77e-05	0.366891	NA	GSE2180	pie-1 41 min vs. 0 min after 4-cell embryo	0.43	b	GO:0019953	sexual reproduction	GO:0043295	glutathione binding	GO:0005783	endoplasmic reticulum
84	5.77e-05	0.366891	NA	GSE2180	pie-1 41 min vs. 0 min after 4-cell embryo	0.43	b	GO:0045197	establishment or maintenance of epithelial cell apical/basal polarity	GO:0016616	oxidoreductase activity, acting on the CH-OH group of donors, NAD or NADP as acceptor	GO:0005789	endoplasmic reticulum membrane
110	5.62e-05	0.355967	NA	GSE18132	oga-1 vs. N2	-0.1	a	GO:0033108	mitochondrial respiratory chain complex assembly	GO:0030942	endoplasmic reticulum signal peptide binding	GO:0005739	mitochondrion
110	5.62e-05	0.355967	NA	GSE18132	oga-1 vs. N2	-0.1	a	GO:0055114	oxidation-reduction process	GO:0008312	7S RNA binding	GO:0005743	mitochondrial inner membrane
110	5.62e-05	0.355967	NA	GSE18132	oga-1 vs. N2	-0.1	b	GO:0048599	oocyte development	GO:0031404	chloride ion binding	GO:0005773	vacuole
110	5.62e-05	0.355967	NA	GSE18132	oga-1 vs. N2	-0.1	b	GO:0006796	phosphate-containing compound metabolic process	GO:0004427	inorganic diphosphatase activity	GO:0099631	postsynaptic endocytic zone cytoplasmic component
199	5.57e-05	0.27772	NA	GSE42192	Fed with Lactobacillus rhamnosus vs. OP50	-0.06	a	GO:0043547	positive regulation of GTPase activity	GO:0000048	peptidyltransferase activity	GO:0005759	mitochondrial matrix
199	5.57e-05	0.27772	NA	GSE42192	Fed with Lactobacillus rhamnosus vs. OP50	-0.06	a	GO:0030240	skeletal muscle thin filament assembly	GO:0034511	U3 snoRNA binding	GO:0005739	mitochondrion
199	5.57e-05	0.27772	NA	GSE42192	Fed with Lactobacillus rhamnosus vs. OP50	-0.06	b	GO:0007078	lamin depolymerization	GO:0004658	propionyl-CoA carboxylase activity	GO:0008305	integrin complex
199	5.57e-05	0.27772	NA	GSE42192	Fed with Lactobacillus rhamnosus vs. OP50	-0.06	b	GO:0008615	pyridoxine biosynthetic process	GO:0004733	pyridoxamine-phosphate oxidase activity	GO:0043292	contractile fiber
133	5.41e-05	0.257352	NA	GSE9897	mev-1 vs. N2	0.12	a	GO:0006515	protein quality control for misfolded or incompletely synthesized proteins	GO:0000224	peptide-N4-(N-acetyl-beta-glucosaminyl)asparagine amidase activity	GO:0016324	apical plasma membrane
133	5.41e-05	0.257352	NA	GSE9897	mev-1 vs. N2	0.12	a	GO:0006516	glycoprotein catabolic process	GO:0001760	aminocarboxymuconate-semialdehyde decarboxylase activity	GO:0098592	cytoplasmic side of apical plasma membrane
133	5.41e-05	0.257352	NA	GSE9897	mev-1 vs. N2	0.12	b	GO:0005998	xylulose catabolic process	GO:0005347	ATP transmembrane transporter activity	GO:0099523	presynaptic cytosol
133	5.41e-05	0.257352	NA	GSE9897	mev-1 vs. N2	0.12	b	GO:0042732	D-xylose metabolic process	GO:0008903	hydroxypyruvate isomerase activity	GO:0032584	growth cone membrane
134	-4.89e-05	0.30309	NA	GSE8004	larval vs. embryonic neurons	-0.4	a	GO:0006749	glutathione metabolic process	GO:0004364	glutathione transferase activity	GO:0005968	Rab-protein geranylgeranyltransferase complex
134	-4.89e-05	0.30309	NA	GSE8004	larval vs. embryonic neurons	-0.4	a	GO:0042256	mature ribosome assembly	GO:0008429	phosphatidylethanolamine binding	GO:0005771	multivesicular body
134	-4.89e-05	0.30309	NA	GSE8004	larval vs. embryonic neurons	-0.4	b	GO:0070125	mitochondrial translational elongation	GO:0003746	translation elongation factor activity	GO:0044853	plasma membrane raft
134	-4.89e-05	0.30309	NA	GSE8004	larval vs. embryonic neurons	-0.4	b	GO:0034599	cellular response to oxidative stress	GO:0004647	phosphoserine phosphatase activity	GO:0009331	glycerol-3-phosphate dehydrogenase complex
60	-4.5e-05	0.283034	NA	none	none	none	a	GO:0000413	protein peptidyl-prolyl isomerization	GO:0003755	peptidyl-prolyl cis-trans isomerase activity	GO:0005783	endoplasmic reticulum
60	-4.5e-05	0.283034	NA	none	none	none	a	GO:0016192	vesicle-mediated transport	GO:0031492	nucleosomal DNA binding	GO:0000786	nucleosome
60	-4.5e-05	0.283034	NA	none	none	none	b	GO:0006120	mitochondrial electron transport, NADH to ubiquinone	GO:0005515	protein binding	GO:0005747	mitochondrial respiratory chain complex I
60	-4.5e-05	0.283034	NA	none	none	none	b	GO:0009792	embryo development ending in birth or egg hatching	GO:0008137	NADH dehydrogenase (ubiquinone) activity	GO:0005829	cytosol
102	-4.38e-05	0.261901	NA	none	none	none	a	GO:0006182	cGMP biosynthetic process	GO:0004383	guanylate cyclase activity	GO:0016021	integral component of membrane
102	-4.38e-05	0.261901	NA	none	none	none	a	GO:0009190	cyclic nucleotide biosynthetic process	GO:0016849	phosphorus-oxygen lyase activity	GO:0005764	lysosome
102	-4.38e-05	0.261901	NA	none	none	none	b	GO:0060179	male mating behavior	GO:0046983	protein dimerization activity	GO:0098674	extrinsic component of neuronal dense core vesicle membrane
102	-4.38e-05	0.261901	NA	none	none	none	b	GO:0048666	neuron development	GO:0000981	DNA-binding transcription factor activity, RNA polymerase II-specific	GO:0098894	extrinsic component of presynaptic endocytic zone membrane
39	-4.31e-05	0.144161	NA	GSE23528	Light-dark entrained 6 hr vs 2 hr	0.09	a	GO:0016226	iron-sulfur cluster assembly	GO:0004582	dolichyl-phosphate beta-D-mannosyltransferase activity	GO:0016272	prefoldin complex
39	-4.31e-05	0.144161	NA	GSE23528	Light-dark entrained 6 hr vs 2 hr	0.09	a	GO:0045039	protein import into mitochondrial inner membrane	GO:0001054	RNA polymerase I activity	GO:0005758	mitochondrial intermembrane space
39	-4.31e-05	0.144161	NA	GSE23528	Light-dark entrained 6 hr vs 2 hr	0.09	b	GO:0018023	peptidyl-lysine trimethylation	GO:0042284	sphingolipid delta-4 desaturase activity	GO:0016442	RISC complex
39	-4.31e-05	0.144161	NA	GSE23528	Light-dark entrained 6 hr vs 2 hr	0.09	b	GO:0033168	conversion of ds siRNA to ss siRNA involved in RNA interference	GO:0016891	endoribonuclease activity, producing 5'-phosphomonoesters	GO:0030130	clathrin coat of trans-Golgi network vesicle
26	-3.69e-05	0.181457	NA	none	none	none	a	GO:0030951	establishment or maintenance of microtubule cytoskeleton polarity	GO:0004336	galactosylceramidase activity	GO:0030992	intraciliary transport particle B
26	-3.69e-05	0.181457	NA	none	none	none	a	GO:0006517	protein deglycosylation	GO:0005220	inositol 1,4,5-trisphosphate-sensitive calcium-release channel activity	GO:0097025	MPP7-DLG1-LIN7 complex
26	-3.69e-05	0.181457	NA	none	none	none	b	GO:0010038	response to metal ion	GO:0004451	isocitrate lyase activity	GO:0010494	cytoplasmic stress granule
26	-3.69e-05	0.181457	NA	none	none	none	b	GO:0072488	ammonium transmembrane transport	GO:0004474	malate synthase activity	GO:0035657	eRF1 methyltransferase complex
145	-3.56e-05	0.295586	NA	GSE23528	adult vs. adult 22 hr later	-0.08	a	GO:0040027	negative regulation of vulval development	GO:0003713	transcription coactivator activity	GO:0005737	cytoplasm
145	-3.56e-05	0.295586	NA	GSE23528	adult vs. adult 22 hr later	-0.08	a	GO:1903438	positive regulation of mitotic cytokinetic process	GO:0005515	protein binding	GO:0005634	nucleus
145	-3.56e-05	0.295586	NA	GSE23528	adult vs. adult 22 hr later	-0.08	b	GO:0036498	IRE1-mediated unfolded protein response	GO:0005262	calcium channel activity	GO:0005739	mitochondrion
145	-3.56e-05	0.295586	NA	GSE23528	adult vs. adult 22 hr later	-0.08	b	GO:0006816	calcium ion transport	GO:0008324	cation transmembrane transporter activity	GO:0005783	endoplasmic reticulum
173	-3.36e-05	0.192883	NA	GSE9665	tbx-8,9 vs. control embryo	-0.58	a	GO:0006102	isocitrate metabolic process	GO:0004430	1-phosphatidylinositol 4-kinase activity	GO:0033180	proton-transporting V-type ATPase, V1 domain
173	-3.36e-05	0.192883	NA	GSE9665	tbx-8,9 vs. control embryo	-0.58	a	GO:0006506	GPI anchor biosynthetic process	GO:0004362	glutathione-disulfide reductase activity	GO:0005739	mitochondrion
173	-3.36e-05	0.192883	NA	GSE9665	tbx-8,9 vs. control embryo	-0.58	b	GO:0006012	galactose metabolic process	GO:0003743	translation initiation factor activity	GO:0005634	nucleus
173	-3.36e-05	0.192883	NA	GSE9665	tbx-8,9 vs. control embryo	-0.58	b	GO:0033499	galactose catabolic process via UDP-galactose	GO:0005515	protein binding	GO:0005813	centrosome
87	3.27e-05	0.281837	NA	GSE15159	xpa-1 vs. N2	0.06	a	GO:1903036	positive regulation of response to wounding	GO:0008528	G protein-coupled peptide receptor activity	GO:0016020	membrane
87	3.27e-05	0.281837	NA	GSE15159	xpa-1 vs. N2	0.06	a	GO:0007186	G protein-coupled receptor signaling pathway	GO:0042283	dolichyl pyrophosphate Glc1Man9GlcNAc2 alpha-1,3-glucosyltransferase activity	GO:0016021	integral component of membrane
87	3.27e-05	0.281837	NA	GSE15159	xpa-1 vs. N2	0.06	b	GO:0031344	regulation of cell projection organization	GO:0005242	inward rectifier potassium channel activity	GO:0098839	postsynaptic density membrane
87	3.27e-05	0.281837	NA	GSE15159	xpa-1 vs. N2	0.06	b	GO:0006811	ion transport	GO:0017016	Ras GTPase binding	GO:0005886	plasma membrane
131	-3.04e-05	0.276251	NA	none	none	none	a	GO:0098609	cell-cell adhesion	GO:0008022	protein C-terminus binding	GO:0008623	CHRAC
131	-3.04e-05	0.276251	NA	none	none	none	a	GO:0007016	cytoskeletal anchoring at plasma membrane	GO:0005347	ATP transmembrane transporter activity	GO:0016590	ACF complex
131	-3.04e-05	0.276251	NA	none	none	none	b	GO:1902474	positive regulation of protein localization to synapse	GO:0048365	Rac GTPase binding	GO:0070382	exocytic vesicle
131	-3.04e-05	0.276251	NA	none	none	none	b	GO:0008045	motor neuron axon guidance	GO:0015179	L-amino acid transmembrane transporter activity	GO:0005929	cilium
190	2.18e-05	0.187331	NA	none	none	none	a	GO:0016486	peptide hormone processing	GO:0005125	cytokine activity	GO:0005802	trans-Golgi network
190	2.18e-05	0.187331	NA	none	none	none	a	GO:0001731	formation of translation preinitiation complex	GO:0003743	translation initiation factor activity	GO:0030056	hemidesmosome
190	2.18e-05	0.187331	NA	none	none	none	b	GO:0006979	response to oxidative stress	GO:0008375	acetylglucosaminyltransferase activity	GO:0016020	membrane
190	2.18e-05	0.187331	NA	none	none	none	b	GO:0006493	protein O-linked glycosylation	GO:0017137	Rab GTPase binding	GO:0016021	integral component of membrane
16	-2.16e-05	0.229249	NA	GSE27677	jun-1 vs. N2	0.07	a	GO:0042048	olfactory behavior	GO:0038022	G protein-coupled olfactory receptor activity	GO:0016021	integral component of membrane
16	-2.16e-05	0.229249	NA	GSE27677	jun-1 vs. N2	0.07	a	GO:0007606	sensory perception of chemical stimulus	GO:0004888	transmembrane signaling receptor activity	GO:0016020	membrane
16	-2.16e-05	0.229249	NA	GSE27677	jun-1 vs. N2	0.07	b	GO:0000165	MAPK cascade	GO:0048365	Rac GTPase binding	GO:0001726	ruffle
16	-2.16e-05	0.229249	NA	GSE27677	jun-1 vs. N2	0.07	b	GO:0046856	phosphatidylinositol dephosphorylation	GO:0005249	voltage-gated potassium channel activity	GO:0002116	semaphorin receptor complex
35	2.15e-05	0.236255	NA	none	none	none	a	GO:0050830	defense response to Gram-positive bacterium	GO:0004335	galactokinase activity	GO:0030992	intraciliary transport particle B
35	2.15e-05	0.236255	NA	none	none	none	a	GO:0010172	embryonic body morphogenesis	GO:0004336	galactosylceramidase activity	GO:0008091	spectrin
35	2.15e-05	0.236255	NA	none	none	none	b	GO:0097194	execution phase of apoptosis	GO:0003990	acetylcholinesterase activity	GO:0016020	membrane
35	2.15e-05	0.236255	NA	none	none	none	b	GO:0030042	actin filament depolymerization	GO:0004104	cholinesterase activity	GO:0017119	Golgi transport complex
57	1.85e-05	0.250327	NA	none	none	none	a	GO:0051209	release of sequestered calcium ion into cytosol	GO:0005515	protein binding	GO:0005925	focal adhesion
57	1.85e-05	0.250327	NA	none	none	none	a	GO:0007016	cytoskeletal anchoring at plasma membrane	GO:0008410	CoA-transferase activity	GO:1904115	axon cytoplasm
57	1.85e-05	0.250327	NA	none	none	none	b	GO:0006418	tRNA aminoacylation for protein translation	GO:0004812	aminoacyl-tRNA ligase activity	GO:0005751	mitochondrial respiratory chain complex IV
57	1.85e-05	0.250327	NA	none	none	none	b	GO:0042660	positive regulation of cell fate specification	GO:0050480	imidazolonepropionase activity	GO:0030014	CCR4-NOT complex
89	1.71e-05	0.161743	Glucose storage	GSE18132	ogt-1 vs. N2	0.54	a	GO:0045087	innate immune response	GO:0030246	carbohydrate binding	GO:0017119	Golgi transport complex
89	1.71e-05	0.161743	Glucose storage	GSE18132	ogt-1 vs. N2	0.54	a	GO:0034553	mitochondrial respiratory chain complex II assembly	GO:0015250	water channel activity	GO:0005801	cis-Golgi network
89	1.71e-05	0.161743	Glucose storage	GSE18132	ogt-1 vs. N2	0.54	b	GO:0005977	glycogen metabolic process	GO:0016829	lyase activity	GO:0044233	Mitochondria-associated ER Membrane
89	1.71e-05	0.161743	Glucose storage	GSE18132	ogt-1 vs. N2	0.54	b	GO:1902600	proton transmembrane transport	GO:0016262	protein N-acetylglucosaminyltransferase activity	GO:0005964	phosphorylase kinase complex
54	1.39e-05	0.0686476	NA	none	none	none	a	GO:0010737	protein kinase A signaling	GO:0016747	transferase activity, transferring acyl groups other than amino-acyl groups	GO:0016021	integral component of membrane
54	1.39e-05	0.0686476	NA	none	none	none	a	GO:0042660	positive regulation of cell fate specification	GO:0031072	heat shock protein binding	GO:0016020	membrane
54	1.39e-05	0.0686476	NA	none	none	none	b	GO:0090325	regulation of locomotion involved in locomotory behavior	GO:0001222	transcription corepressor binding	GO:0030992	intraciliary transport particle B
54	1.39e-05	0.0686476	NA	none	none	none	b	GO:0061067	negative regulation of dauer larval development	GO:0003883	CTP synthase activity	GO:0097268	cytoophidium
71	-1.39e-05	0.150446	NA	GSE47778	daf-2
71	-1.39e-05	0.150446	NA	GSE47778	daf-2
71	-1.39e-05	0.150446	NA	GSE47778	daf-2
71	-1.39e-05	0.150446	NA	GSE47778	daf-2
14	-1.16e-05	0.0411607	NA	none	none	none	a	GO:0014070	response to organic cyclic compound	GO:0008237	metallopeptidase activity	GO:0098733	hemidesmosome associated protein complex
14	-1.16e-05	0.0411607	NA	none	none	none	a	GO:0030198	extracellular matrix organization	GO:0042302	structural constituent of cuticle	GO:0005615	extracellular space
14	-1.16e-05	0.0411607	NA	none	none	none	b	GO:0006811	ion transport	GO:0042302	structural constituent of cuticle	GO:0005892	acetylcholine-gated channel complex
14	-1.16e-05	0.0411607	NA	none	none	none	b	GO:2000117	negative regulation of cysteine-type endopeptidase activity	GO:0005384	manganese ion transmembrane transporter activity	GO:0031090	organelle membrane
95	8.41e-06	0.0569374	NA	none	none	none	a	GO:0009410	response to xenobiotic stimulus	GO:0004970	ionotropic glutamate receptor activity	GO:0098839	postsynaptic density membrane
95	8.41e-06	0.0569374	NA	none	none	none	a	GO:0035235	ionotropic glutamate receptor signaling pathway	GO:1904315	transmitter-gated ion channel activity involved in regulation of postsynaptic membrane potential	GO:0035060	brahma complex
95	8.41e-06	0.0569374	NA	none	none	none	b	GO:0010035	response to inorganic substance	GO:0004803	transposase activity	GO:0005883	neurofilament
95	8.41e-06	0.0569374	NA	none	none	none	b	GO:1902074	response to salt	GO:0015362	high-affinity sodium:dicarboxylate symporter activity	GO:0005964	phosphorylase kinase complex
53	8.02e-06	0.194709	NA	GSE9485	RNA from neurons vs. RNA from all cells	-0.05	a	GO:0006952	defense response	GO:0043565	sequence-specific DNA binding	GO:0008076	voltage-gated potassium channel complex
53	8.02e-06	0.194709	NA	GSE9485	RNA from neurons vs. RNA from all cells	-0.05	a	GO:0061643	chemorepulsion of axon	GO:0051015	actin filament binding	GO:0036194	muscle cell projection
53	8.02e-06	0.194709	NA	GSE9485	RNA from neurons vs. RNA from all cells	-0.05	b	GO:0006935	chemotaxis	GO:0019001	guanyl nucleotide binding	GO:0097730	non-motile cilium
53	8.02e-06	0.194709	NA	GSE9485	RNA from neurons vs. RNA from all cells	-0.05	b	GO:0061065	regulation of dauer larval development	GO:0031683	G-protein beta/gamma-subunit complex binding	GO:0043025	neuronal cell body
165	-8.01e-06	0.108758	NA	none	none	none	a	GO:0009566	fertilization	GO:0030246	carbohydrate binding	GO:1902636	kinociliary basal body
165	-8.01e-06	0.108758	NA	none	none	none	a	GO:0010470	regulation of gastrulation	GO:0031208	POZ domain binding	GO:0022626	cytosolic ribosome
165	-8.01e-06	0.108758	NA	none	none	none	b	GO:0050907	detection of chemical stimulus involved in sensory perception	GO:0004984	olfactory receptor activity	GO:0098894	extrinsic component of presynaptic endocytic zone membrane
165	-8.01e-06	0.108758	NA	none	none	none	b	GO:0006480	N-terminal protein amino acid methylation	GO:0004420	hydroxymethylglutaryl-CoA reductase (NADPH) activity	GO:0099738	cell cortex region
121	6.85e-06	0.0916038	NA	none	none	none	a	GO:0006099	tricarboxylic acid cycle	GO:0015108	chloride transmembrane transporter activity	GO:0032580	Golgi cisterna membrane
121	6.85e-06	0.0916038	NA	none	none	none	a	GO:0006486	protein glycosylation	GO:0008324	cation transmembrane transporter activity	GO:0030057	desmosome
121	6.85e-06	0.0916038	NA	none	none	none	b	GO:0042981	regulation of apoptotic process	GO:0004315	3-oxoacyl-[acyl-carrier-protein] synthase activity	GO:0031965	nuclear membrane
121	6.85e-06	0.0916038	NA	none	none	none	b	GO:0032534	regulation of microvillus assembly	GO:0061798	GTP 3',8'-cyclase activity	GO:0000214	tRNA-intron endonuclease complex
49	5.7e-06	0.0669805	Translation	GSE2180	pie-1
49	5.7e-06	0.0669805	Translation	GSE2180	pie-1
49	5.7e-06	0.0669805	Translation	GSE2180	pie-1
49	5.7e-06	0.0669805	Translation	GSE2180	pie-1
123	-5.22e-06	0.114073	NA	GSE21591	mRNA unspecifically bound by anti-FLAG antibody	0.12	a	GO:1905815	regulation of dorsal/ventral axon guidance	GO:0030246	carbohydrate binding	GO:0005764	lysosome
123	-5.22e-06	0.114073	NA	GSE21591	mRNA unspecifically bound by anti-FLAG antibody	0.12	a	GO:0051603	proteolysis involved in cellular protein catabolic process	GO:0004197	cysteine-type endopeptidase activity	GO:0005790	smooth endoplasmic reticulum
123	-5.22e-06	0.114073	NA	GSE21591	mRNA unspecifically bound by anti-FLAG antibody	0.12	b	GO:0050982	detection of mechanical stimulus	GO:0003954	NADH dehydrogenase activity	GO:0071683	sensory dendrite
123	-5.22e-06	0.114073	NA	GSE21591	mRNA unspecifically bound by anti-FLAG antibody	0.12	b	GO:0023041	neuronal signal transduction	GO:0031491	nucleosome binding	GO:0060170	ciliary membrane
31	3.89e-06	0.0909793	NA	GSE48347	smo-1 RNAi vs. E.V. embryos	0.19	a	GO:0007613	memory	GO:0005347	ATP transmembrane transporter activity	GO:0032991	protein-containing complex
31	3.89e-06	0.0909793	NA	GSE48347	smo-1 RNAi vs. E.V. embryos	0.19	a	GO:0023052	signaling	GO:0008446	GDP-mannose 4,6-dehydratase activity	GO:0061803	posterior cell cortex
31	3.89e-06	0.0909793	NA	GSE48347	smo-1 RNAi vs. E.V. embryos	0.19	b	GO:0006657	CDP-choline pathway	GO:0004103	choline kinase activity	GO:0036038	MKS complex
31	3.89e-06	0.0909793	NA	GSE48347	smo-1 RNAi vs. E.V. embryos	0.19	b	GO:0008654	phospholipid biosynthetic process	GO:0001156	TFIIIC-class transcription factor complex binding	GO:0000126	transcription factor TFIIIB complex
83	3.25e-06	0.0540172	NA	GSE11055	L1 larvae vs. embryo	0.26	a	GO:0055114	oxidation-reduction process	GO:0008194	UDP-glycosyltransferase activity	GO:0043231	intracellular membrane-bounded organelle
83	3.25e-06	0.0540172	NA	GSE11055	L1 larvae vs. embryo	0.26	a	GO:0006081	cellular aldehyde metabolic process	GO:0016491	oxidoreductase activity	GO:0005615	extracellular space
83	3.25e-06	0.0540172	NA	GSE11055	L1 larvae vs. embryo	0.26	b	GO:0006561	proline biosynthetic process	GO:0005112	Notch binding	GO:0005615	extracellular space
83	3.25e-06	0.0540172	NA	GSE11055	L1 larvae vs. embryo	0.26	b	GO:0055129	L-proline biosynthetic process	GO:0004349	glutamate 5-kinase activity	GO:0005783	endoplasmic reticulum
177	-3.24e-06	0.0663481	NA	GSE9665	elt-1 vs. control embryo	0.37	a	GO:0043547	positive regulation of GTPase activity	GO:0017137	Rab GTPase binding	GO:0005769	early endosome
177	-3.24e-06	0.0663481	NA	GSE9665	elt-1 vs. control embryo	0.37	a	GO:1903358	regulation of Golgi organization	GO:0016787	hydrolase activity	GO:0000785	chromatin
177	-3.24e-06	0.0663481	NA	GSE9665	elt-1 vs. control embryo	0.37	b	GO:0006750	glutathione biosynthetic process	GO:0004175	endopeptidase activity	GO:0005829	cytosol
177	-3.24e-06	0.0663481	NA	GSE9665	elt-1 vs. control embryo	0.37	b	GO:0006890	retrograde vesicle-mediated transport, Golgi to ER	GO:0005515	protein binding	GO:0019774	proteasome core complex, beta-subunit complex
94	-3.18e-06	0.0590685	NA	none	none	none	a	GO:0006515	protein quality control for misfolded or incompletely synthesized proteins	GO:0008887	glycerate kinase activity	GO:0016021	integral component of membrane
94	-3.18e-06	0.0590685	NA	none	none	none	a	GO:0019934	cGMP-mediated signaling	GO:0000224	peptide-N4-(N-acetyl-beta-glucosaminyl)asparagine amidase activity	GO:0016020	membrane
94	-3.18e-06	0.0590685	NA	none	none	none	b	GO:0000165	MAPK cascade	GO:0004046	aminoacylase activity	GO:0031499	TRAMP complex
94	-3.18e-06	0.0590685	NA	none	none	none	b	GO:0023014	signal transduction by protein phosphorylation	GO:0008545	JUN kinase kinase activity	GO:0031251	PAN complex
56	3e-06	0.0648545	NA	none	none	none	a	GO:0007186	G protein-coupled receptor signaling pathway	GO:0004930	G protein-coupled receptor activity	GO:0016020	membrane
56	3e-06	0.0648545	NA	none	none	none	a	GO:0007606	sensory perception of chemical stimulus	GO:0008324	cation transmembrane transporter activity	GO:0016021	integral component of membrane
56	3e-06	0.0648545	NA	none	none	none	b	GO:0006900	vesicle budding from membrane	GO:0046872	metal ion binding	GO:0031906	late endosome lumen
56	3e-06	0.0648545	NA	none	none	none	b	GO:0015936	coenzyme A metabolic process	GO:0005546	phosphatidylinositol-4,5-bisphosphate binding	GO:0034777	recycling endosome lumen
159	2.55e-06	0.0709701	Neuronal genes	GSE8004	RNA from neurons vs. RNA from all cells in embryos	-0.35	a	GO:0000079	regulation of cyclin-dependent protein serine/threonine kinase activity	GO:0016538	cyclin-dependent protein serine/threonine kinase regulator activity	GO:0000307	cyclin-dependent protein kinase holoenzyme complex
159	2.55e-06	0.0709701	Neuronal genes	GSE8004	RNA from neurons vs. RNA from all cells in embryos	-0.35	a	GO:0009263	deoxyribonucleotide biosynthetic process	GO:0004748	ribonucleoside-diphosphate reductase activity, thioredoxin disulfide as acceptor	GO:0071008	U2-type post-mRNA release spliceosomal complex
159	2.55e-06	0.0709701	Neuronal genes	GSE8004	RNA from neurons vs. RNA from all cells in embryos	-0.35	b	GO:0006564	L-serine biosynthetic process	GO:0017061	S-methyl-5-thioadenosine phosphorylase activity	GO:0044297	cell body
159	2.55e-06	0.0709701	Neuronal genes	GSE8004	RNA from neurons vs. RNA from all cells in embryos	-0.35	b	GO:0019509	L-methionine salvage from methylthioadenosine	GO:0004647	phosphoserine phosphatase activity	GO:0005575	cellular_component
98	-1.4e-06	0.0964605	NA	none	none	none	a	GO:1902475	L-alpha-amino acid transmembrane transport	GO:0015179	L-amino acid transmembrane transporter activity	GO:0030016	myofibril
98	-1.4e-06	0.0964605	NA	none	none	none	a	GO:0043401	steroid hormone mediated signaling pathway	GO:0003707	steroid hormone receptor activity	GO:0097268	cytoophidium
98	-1.4e-06	0.0964605	NA	none	none	none	b	GO:0007275	multicellular organism development	GO:0003863	3-methyl-2-oxobutanoate dehydrogenase (2-methylpropanoyl-transferring) activity	GO:0016324	apical plasma membrane
98	-1.4e-06	0.0964605	NA	none	none	none	b	GO:0008406	gonad development	GO:0004222	metalloendopeptidase activity	GO:0043296	apical junction complex
45	9.11e-07	0.0584857	Response to heat stress	GSE10787	28C heat shock vs. 26C control	-0.18	a	GO:0030433	ubiquitin-dependent ERAD pathway	GO:0003824	catalytic activity	GO:0005829	cytosol
45	9.11e-07	0.0584857	Response to heat stress	GSE10787	28C heat shock vs. 26C control	-0.18	a	GO:0036498	IRE1-mediated unfolded protein response	GO:0016746	transferase activity, transferring acyl groups	GO:0005739	mitochondrion
45	9.11e-07	0.0584857	Response to heat stress	GSE10787	28C heat shock vs. 26C control	-0.18	b	GO:0006606	protein import into nucleus	GO:0003881	CDP-diacylglycerol-inositol 3-phosphatidyltransferase activity	GO:0005634	nucleus
45	9.11e-07	0.0584857	Response to heat stress	GSE10787	28C heat shock vs. 26C control	-0.18	b	GO:0061073	ciliary body morphogenesis	GO:0004658	propionyl-CoA carboxylase activity	GO:0030128	clathrin coat of endocytic vesicle
176	8.96e-07	0.0397082	NA	GSE35360	humic acid vs. untreated	0.2	a	GO:0055114	oxidation-reduction process	GO:0016491	oxidoreductase activity	GO:0005777	peroxisome
176	8.96e-07	0.0397082	NA	GSE35360	humic acid vs. untreated	0.2	a	GO:0098542	defense response to other organism	GO:0016788	hydrolase activity, acting on ester bonds	GO:0005764	lysosome
176	8.96e-07	0.0397082	NA	GSE35360	humic acid vs. untreated	0.2	b	GO:0055085	transmembrane transport	GO:0008194	UDP-glycosyltransferase activity	GO:0043231	intracellular membrane-bounded organelle
176	8.96e-07	0.0397082	NA	GSE35360	humic acid vs. untreated	0.2	b	GO:0009437	carnitine metabolic process	GO:0016758	transferase activity, transferring hexosyl groups	GO:0005811	lipid droplet
1	-1.21e-07	0.0438222	NA	none	none	none	a	GO:0006355	regulation of transcription, DNA-templated	GO:0003700	DNA-binding transcription factor activity	GO:0005776	autophagosome
1	-1.21e-07	0.0438222	NA	none	none	none	a	GO:0019430	removal of superoxide radicals	GO:0046872	metal ion binding	GO:0099523	presynaptic cytosol
1	-1.21e-07	0.0438222	NA	none	none	none	b	GO:0007617	mating behavior	GO:0000224	peptide-N4-(N-acetyl-beta-glucosaminyl)asparagine amidase activity	GO:0031090	organelle membrane
1	-1.21e-07	0.0438222	NA	none	none	none	b	GO:0006515	protein quality control for misfolded or incompletely synthesized proteins	GO:0008887	glycerate kinase activity	GO:0005903	brush border
164	5.83e-08	0.0281963	NA	none	none	none	a	GO:0035973	aggrephagy	GO:0015095	magnesium ion transmembrane transporter activity	GO:0090575	RNA polymerase II transcription factor complex
164	5.83e-08	0.0281963	NA	none	none	none	a	GO:0007411	axon guidance	GO:0000981	DNA-binding transcription factor activity, RNA polymerase II-specific	GO:0016021	integral component of membrane
164	5.83e-08	0.0281963	NA	none	none	none	b	GO:0016579	protein deubiquitination	GO:0036459	thiol-dependent ubiquitinyl hydrolase activity	GO:0009368	endopeptidase Clp complex
164	5.83e-08	0.0281963	NA	none	none	none	b	GO:0001845	phagolysosome assembly	GO:0008233	peptidase activity	GO:0043541	UDP-N-acetylglucosamine transferase complex
104	-4.8e-08	0.037782	NA	none	none	none	a	GO:0006182	cGMP biosynthetic process	GO:0004383	guanylate cyclase activity	GO:0005886	plasma membrane
104	-4.8e-08	0.037782	NA	none	none	none	a	GO:0009190	cyclic nucleotide biosynthetic process	GO:0016849	phosphorus-oxygen lyase activity	GO:0000164	protein phosphatase type 1 complex
104	-4.8e-08	0.037782	NA	none	none	none	b	GO:0048268	clathrin coat assembly	GO:0005546	phosphatidylinositol-4,5-bisphosphate binding	GO:0030136	clathrin-coated vesicle
104	-4.8e-08	0.037782	NA	none	none	none	b	GO:0030150	protein import into mitochondrial matrix	GO:0005543	phospholipid binding	GO:0030479	actin cortical patch
