# Supplementary material for: Rotenone Modulates Caenorhabditis elegans Immunometabolism and Pathogen Susceptibility
Source: Front Immunol. 2022 Feb 22;13:840272. doi: 10.3389/fimmu.2022.840272 (PMC8902048; doi:10.3389/fimmu.2022.840272)
Supplement: Supplementary file 3 [file DataSheet_3.xlsx]

## Sheet: DEG rotenone vs. control
Differentially expressed genes in C. elegans exposed to rotenone. The table presents the RNA-seq analysis results for the differentially expressed genes (fold-change results that met a Bonferroni false discovery rate cut off of 0.05) and WormCat category annotations for each gene. Immune-related genes are highlighted.
WB_id	symbol	sequence	Directionality	logFC	logCPM	PValue	FDR	Category.1	Category.2	Category.3	Automated.Description
WBGene00000213	asm-3	W03G1.7	DOWN	-1.4082	6.37018	3.70163e-06	0.00104705	Metabolism	Metabolism: lipid	Metabolism: lipid: sphingolipid	asm-3 is an ortholog of human SMPD1\
WBGene00000710	col-137	Y51H4A.9	DOWN	-2.31874	2.65695	4.84221e-06	0.00127007	Extracellular material	Extracellular material: collagen	Extracellular material: collagen	col-137 is an ortholog of human MARCO (macrophage receptor with collagenous structure)\
WBGene00000782	cpr-2	F36D3.9	UP	4.58582	2.67786	4.97455e-08	3.17821e-05	Proteolysis general	Proteolysis general: cysteine	Proteolysis general: cysteine: cathepsin	cpr-2 is an ortholog of human CTSB (cathepsin B)\
WBGene00000835	cuc-1	ZK652.11	UP	1.26935	4.48397	1.82594e-05	0.0035596	Chaperone	Chaperone: unassigned	Chaperone: unassigned	cuc-1 is an ortholog of human Atox1\
WBGene00000966	dhs-2	F55A12.4	UP	1.02239	4.78755	4.56358e-05	0.00700363	Metabolism	Metabolism: lipid	Metabolism: lipid: sterol	dhs-2 is an ortholog of human HSD17B6 (hydroxysteroid 17-beta dehydrogenase 6), RDH5 (retinol dehydrogenase 5), and DHRS9 (dehydrogenase\/reductase 9)\
WBGene00000981	dhs-18	C45B11.3	UP	1.09343	6.09288	5.7705e-06	0.00146044	Metabolism	Metabolism: short chain dehydrogenase	Metabolism: short chain dehydrogenase	dhs-18 is an ortholog of human HSDL2 (hydroxysteroid dehydrogenase like 2)\
WBGene00000982	dhs-19	T11F9.11	UP	0.97876	5.06083	5.20109e-05	0.00781572	Metabolism	Metabolism: short chain dehydrogenase	Metabolism: short chain dehydrogenase	dhs-19 is an ortholog of human RDH10 (retinol dehydrogenase 10) and SDR16C5 (short chain dehydrogenase\/reductase family 16C member 5)\
WBGene00001076	dpy-17	F54D8.1	UP	1.78894	2.23398	1.56411e-07	7.5213e-05	Extracellular material	Extracellular material: collagen	Extracellular material: collagen	dpy-17 is an ortholog of human COLQ\
WBGene00001155	ech-6	T05G5.6	UP	1.00872	7.98164	7.92828e-06	0.00181545	Metabolism	Metabolism: lipid	Metabolism: lipid: beta oxidation	ech-6 is an ortholog of human ECHS1\
WBGene00001399	fat-7	F10D2.9	DOWN	-2.56377	2.19752	0.00023546	0.0256295	Metabolism	Metabolism: lipid	Metabolism: lipid: fatty acid	fat-7 is an ortholog of human SCD (stearoyl-CoA desaturase) and SCD5 (stearoyl-CoA desaturase 5)\
WBGene00001477	fmo-2	K08C7.5	UP	1.77093	6.55718	3.05178e-05	0.00550311	Metabolism	Metabolism: FMO	Metabolism: FMO	fmo-2 is an ortholog of human FMO5 (flavin containing monooxygenase 5)\
WBGene00001591	glc-1	F11A5.10	UP	0.96315	5.69907	0.000522446	0.0435653	Transmembrane transport	Transmembrane transport: chloride channel	Transmembrane transport: chloride channel	glc-1 is an ortholog of human GLRA4 (glycine receptor alpha 4), GLRA3 (glycine receptor alpha 3), and GLRA2 (glycine receptor alpha 2)\
WBGene00001821	ham-2	C07A12.1	UP	1.05909	1.94899	0.000335746	0.0322898	Neuronal function	Neuronal function: development	Neuronal function: development	ham-2 is predicted to have DNA-binding activity transcription factor activity\
WBGene00002113	ins-30	ZC334.2	UP	1.63928	1.80843	8.06172e-06	0.00181716	Metabolism	Metabolism: insulin	Metabolism: insulin	ins-30 is predicted to have hormone activity\
WBGene00002253	lbp-1	F40F4.3	UP	1.01801	4.84315	2.75229e-05	0.00507917	Metabolism	Metabolism: lipid	Metabolism: lipid: binding	lbp-1 is predicted to have lipid binding activity\
WBGene00003092	lys-3	Y22F5A.6	DOWN	-3.27094	2.54314	1.73163e-06	0.000555122	Proteolysis general	Proteolysis general: lysozyme	Proteolysis general: lysozyme	lys-3 is involved in stress response to copper ion.
WBGene00003093	lys-4	F58B3.1	DOWN	-3.54046	5.70853	3.33497e-22	4.81103e-18	Proteolysis general	Proteolysis general: lysozyme	Proteolysis general: lysozyme	lys-4 is predicted to have lysozyme activity\
WBGene00003652	nhr-62	Y67A6A.2	UP	1.55939	2.46305	9.90755e-05	0.0134836	Transcription factor	Transcription factor: NHR	Transcription factor: NHR	nhr-62 is predicted to have several functions, including regulation of cellular process, sequence-specific DNA binding activity, and zinc ion binding activity\
WBGene00003704	nhr-114	Y45G5AM.1	UP	1.10645	4.99024	0.000254389	0.0265929	Transcription factor	Transcription factor: NHR	Transcription factor: NHR	nhr-114 is predicted to have several functions, including regulation of cellular process, sequence-specific DNA binding activity, and zinc ion binding activity\
WBGene00003705	nhr-115	T27B7.4	UP	1.55835	1.61734	0.000181583	0.0218293	Transcription factor	Transcription factor: NHR	Transcription factor: NHR	nhr-115 is predicted to have DNA-binding activity transcription factor activity, sequence-specific DNA binding activity, and zinc ion binding activity\
WBGene00004062	pmp-5	T10H9.5	UP	1.23345	4.13145	0.000507803	0.0432771	Peroxisome	Peroxisome: transporter	Peroxisome: transporter	pmp-5 is an ortholog of human ABCD4 (ATP binding cassette subfamily D member 4)\
WBGene00004144	pqn-60	R11G11.7	UP	1.63084	3.19839	0.000472958	0.0411018	Development	Development: apoptosis	Development: apoptosis	pqn-60 is enriched in the pharynx based on microarray studies\
WBGene00004196	prx-11	C47B2.8	UP	0.901224	4.49714	0.0002223	0.0254516	Stress response	Stress response: pathogen	Stress response: pathogen: unassigned	prx-11 is an ortholog of human PEX11G\
WBGene00004989	spp-4	T08A9.8	DOWN	-2.0489	4.40545	5.66408e-14	2.04275e-10	Stress response	Stress response: pathogen	Stress response: pathogen: saposin	spp-4 is enriched in several tissues, including the alimentary system, the hypodermis, the male, the muscular system, and the nervous system based on tiling array, RNA-seq, and microarray studies\
WBGene00005002	spp-17	C54G6.5	DOWN	-2.38924	4.05839	4.44309e-05	0.00689205	Unassigned	Unassigned	Unassigned: regulated by multiple stresses	spp-17 is enriched in the DA neuron, the VA neuron, the intestine, and the pharyngeal muscle cell based on tiling array and RNA-seq studies\
WBGene00005474	srh-268	C54F6.1	UP	4.04087	-0.127368	1.19945e-11	2.16291e-08	Transmembrane protein	Transmembrane protein: seven transmembrane receptor	Transmembrane protein: seven transmembrane receptor: srh	srh-268 is affected by ins-11 and sir-2.1 based on RNA-seq and microarray studies\
WBGene00005641	sro-1	D1022.6	UP	1.58543	0.901197	0.000278964	0.0281422	Signaling	Signaling: heteromeric G protein	Signaling: heteromeric G protein: receptor	sro-1 is an ortholog of human OPN4 (opsin 4)\
WBGene00006627	tsp-1	C02F5.8	DOWN	-2.1037	1.10611	0.000548623	0.0454852	Stress response	Stress response: pathogen	Stress response: pathogen: unassigned	tsp-1 is an ortholog of human CD151 (CD151 molecule (Raph blood group)), TSPAN11, and TSPAN12 (tetraspanin 12)\
WBGene00006966	xtr-2	F17A2.1	UP	3.24238	-0.370337	1.58377e-05	0.00312979	Unassigned	Unassigned	Unassigned: membrane spanning domain	xtr-2 is predicted to have transmembrane signaling receptor activity.
WBGene00007073	ugt-2	AC3.8	UP	1.85985	3.26137	4.42499e-08	3.03976e-05	Stress response	Stress response: detoxification	Stress response: detoxification: ugt	ugt-2 is an ortholog of human UGT3A1 (UDP glycosyltransferase family 3 member A1) and UGT3A2 (UDP glycosyltransferase family 3 member A2)\
WBGene00007097		B0024.4	DOWN	-2.36483	2.61945	1.02219e-07	5.08484e-05	Stress response	Stress response: pathogen	Stress response: pathogen: unassigned	B0024.4 localizes to the membrane raft.
WBGene00007228	acs-7	C01G6.7	UP	1.49101	6.8491	0.000108571	0.0143693	Metabolism	Metabolism: lipid	Metabolism: lipid: fatty acid	acs-7 is predicted to have catalytic activity\
WBGene00007405		C07A9.9	UP	1.69125	3.29414	3.37364e-05	0.00586363	Unassigned	Unassigned	Unassigned	C07A9.9 is enriched in the hypodermis and the nervous system based on microarray, tiling array, and RNA-seq studies\
WBGene00007507		C10C5.3	UP	1.68349	3.59783	0.000102503	0.0138197	Metabolism	Metabolism: amino acid	Metabolism: amino acid: unassigned	C10C5.3 is an ortholog of human ACY1\
WBGene00007680	maa-1	C18D11.2	UP	0.905046	2.95261	0.000237035	0.0256295	Metabolism	Metabolism: lipid	Metabolism: lipid: CoA	maa-1 is an ortholog of human ACBD4 and ACBD5\
WBGene00007730		C25G4.2	UP	0.853633	5.02691	4.03253e-05	0.00632318	Unassigned	Unassigned	Unassigned: hydrolase	C25G4.2 is an ortholog of human OVCA2\
WBGene00007875	dod-24	C32H11.12	DOWN	-1.50369	6.15638	0.000331432	0.0320888	Stress response	Stress response: pathogen	Stress response: pathogen: unassigned	dod-24 is involved in defense response to Gram-negative bacterium.
WBGene00007950		C35A5.6	UP	1.12021	1.79707	0.000356175	0.0335829	NA	NA	NA	NA
WBGene00007963	cyp-25A1	C36A4.1	UP	1.86199	2.77223	1.04958e-06	0.000369299	Stress response	Stress response: detoxification	Stress response: detoxification: CYP	cyp-25A1 is an ortholog of human CYP3A7-CYP3A51P and TBXAS1 (thromboxane A synthase 1) and members of the human CYP3 (Cytochrome P450 family 3) gene family including CYP3A4, CYP3A43, and CYP3A7\
WBGene00008220		C50B6.7	DOWN	-1.03259	7.92466	0.000344447	0.0329073	Metabolism	Metabolism: carbohydrate	Metabolism: carbohydrate	C50B6.7 is an ortholog of human AMY2A (amylase, alpha 2A (pancreatic)) and AMY2B (amylase, alpha 2B (pancreatic))\
WBGene00008244	fipr-11	C50H2.10	DOWN	-1.88357	1.6084	3.65944e-05	0.00608833	Unassigned	Unassigned	Unassigned: regulated by multiple stresses	fipr-11 is enriched in the germ line based on RNA-seq studies\
WBGene00008245	fipr-10	C50H2.12	DOWN	-1.50505	1.94155	9.74667e-05	0.013391	Unassigned	Unassigned	Unassigned: regulated by multiple stresses	fipr-10 is enriched in the germ line based on RNA-seq studies\
WBGene00008296	cdr-2	C54D10.1	UP	1.3255	4.76704	7.84306e-06	0.00181545	Stress response	Stress response: heavy metal	Stress response: heavy metal	cdr-2 is an ortholog of human FAXC\
WBGene00008477	clec-17	E03H4.10	UP	2.73291	2.12166	9.38498e-08	4.95398e-05	Stress response	Stress response: C-type Lectin	Stress response: C-type Lectin	clec-17 is an ortholog of human CLEC3A (C-type lectin domain family 3 member A) and CLEC3B (C-type lectin domain family 3 member B)\
WBGene00008485	ugt-43	F01D4.1	UP	1.36905	1.81529	0.000201851	0.023674	Stress response	Stress response: detoxification	Stress response: detoxification: ugt	ugt-43 is an ortholog of human UGT3A1 (UDP glycosyltransferase family 3 member A1) and UGT3A2 (UDP glycosyltransferase family 3 member A2)\
WBGene00008492		F01D5.1	UP	1.29908	5.4464	8.92291e-07	0.000321805	Stress response	Stress response: pathogen	Stress response: pathogen: unassigned	F01D5.1 is involved in innate immune response.
WBGene00008519	cyp-13B1	F02C12.5	UP	2.09272	1.80609	2.72909e-05	0.00507917	Stress response	Stress response: detoxification	Stress response: detoxification: CYP	cyp-13B1 is an ortholog of human TBXAS1 (thromboxane A synthase 1) and members of the human CYP3 (Cytochrome P450 family 3) gene family including CYP3A4, CYP3A7, and CYP3A5\
WBGene00008588		F08G12.5	UP	1.15018	2.29253	0.000239843	0.0256295	Transmembrane protein	Transmembrane protein: unassigned	Transmembrane protein: unassigned	F08G12.5 is predicted to have metal ion binding activity.
WBGene00008593	clec-227	F08H9.5	DOWN	-1.1769	3.70398	1.19017e-05	0.0025249	Stress response	Stress response: C-type Lectin	Stress response: C-type Lectin	clec-227 is an ortholog of human CDCP2\
WBGene00008597	clec-55	F08H9.9	UP	2.18385	0.0454687	3.5317e-05	0.00599392	Stress response	Stress response: C-type Lectin	Stress response: C-type Lectin	clec-55 is an ortholog of human CDCP2\
WBGene00008644		F10C2.3	DOWN	-0.916907	4.1953	0.000495455	0.0425443	Unassigned	Unassigned	Unassigned	F10C2.3 is predicted to have catalytic activity.
WBGene00008669	acs-14	F11A3.1	UP	0.89233	6.79942	0.000233068	0.0256295	Metabolism	Metabolism: lipid	Metabolism: lipid: fatty acid	acs-14 is predicted to have catalytic activity.
WBGene00008681	scrm-4	F11A6.2	UP	1.38011	2.17871	0.00050999	0.0432771	Metabolism	Metabolism: lipid	Metabolism: lipid: phospholipid	scrm-4 is an ortholog of human PLSCR5 (phospholipid scramblase 5), PLSCR4 (phospholipid scramblase 4), and PLSCR1 (phospholipid scramblase 1)\
WBGene00008857	timm-23	F15D3.7	UP	0.770399	7.2996	0.000275502	0.0279887	Metabolism	Metabolism: mitochondria	Metabolism: mitochondria: translocase	timm-23 is an ortholog of human TIMM23 (translocase of inner mitochondrial membrane 23) and TIMM23B (translocase of inner mitochondrial membrane 23 homolog B)\
WBGene00008936	papl-1	F18E2.1	UP	1.17682	5.07306	1.49299e-05	0.00299138	Lysosome	Lysosome: acid phosphatase	Lysosome: acid phosphatase	papl-1 is an ortholog of human ACP7\
WBGene00009096	fipr-1	F23H12.8	DOWN	-0.94958	3.48519	0.00061307	0.0496862	Stress response	Stress response: pathogen	Stress response: pathogen: unassigned	fipr-1 is enriched in the CEM, the HOB, the IL2 neuron, and the ray neuron type B based on RNA-seq studies\
WBGene00009213	thn-1	F28D1.3	DOWN	-1.52422	4.62441	1.6679e-06	0.000550271	Stress response	Stress response: pathogen	Stress response: pathogen: unassigned	thn-1 is involved in defense response to Gram-negative bacterium and innate immune response.
WBGene00009237		F28H7.3	DOWN	-1.02763	7.56871	7.1444e-07	0.00026427	Unassigned	Unassigned	Unassigned: regulated by multiple stresses	F28H7.3 is predicted to have hydrolase activity.
WBGene00009396	clec-65	F35C5.8	UP	0.749501	5.88159	0.000157006	0.0195256	Stress response	Stress response: C-type Lectin	Stress response: C-type Lectin	clec-65 is predicted to have carbohydrate binding activity\
WBGene00009417		F35E8.1	UP	2.63212	0.0821759	9.51537e-06	0.00207983	Transmembrane protein	Transmembrane protein: unassigned	Transmembrane protein: unassigned	F35E8.1 is affected by several genes including daf-2, sir-2.1, and lin-35 based on microarray, tiling array, and RNA-seq studies\
WBGene00009429	irg-5	F35E12.5	DOWN	-3.03926	3.21002	1.3401e-10	1.38088e-07	Stress response	Stress response: pathogen	Stress response: pathogen: unassigned	irg-5 is involved in defense response to Gram-positive bacterium.
WBGene00009430		F35E12.6	DOWN	-1.19045	5.28722	5.90297e-05	0.00860164	Stress response	Stress response: pathogen	Stress response: pathogen: unassigned	F35E12.6 is involved in innate immune response.
WBGene00009515	clec-170	F38A1.1	DOWN	-1.98887	3.52509	5.7113e-11	6.86593e-08	Stress response	Stress response: C-type Lectin	Stress response: C-type Lectin	clec-170 is predicted to have carbohydrate binding activity.
WBGene00009634	nspc-9	F42F12.1	DOWN	-1.35727	4.66193	3.53341e-08	2.54865e-05	Unassigned	Unassigned	Unassigned	nspc-9 is enriched in the intestine based on microarray studies\
WBGene00009640	nspc-10	F42F12.9	DOWN	-0.960613	4.42373	0.000380711	0.0349818	Unassigned	Unassigned	Unassigned: regulated by multiple stresses	nspc-10 is enriched in the intestine and the nervous system based on microarray studies\
WBGene00009696		F44F1.4	UP	1.65568	1.05434	0.000160463	0.019785	Unassigned	Unassigned	Unassigned: regulated by multiple stresses	F44F1.4 is enriched in the ASER, the AVA, the NSM, and the excretory cell based on tiling array and RNA-seq studies\
WBGene00009903		F49E12.10	UP	1.71648	0.441911	0.000225187	0.0254703	Metabolism	Metabolism: lipid	Metabolism: lipid: fatty acid	F49E12.10 is an ortholog of human FAXDC2 (fatty acid hydroxylase domain containing 2)\
WBGene00010055		F54D5.12	UP	0.821668	6.6821	0.00023906	0.0256295	Metabolism	Metabolism: unassigned	Metabolism: unassigned	F54D5.12 is an ortholog of human D2HGDH\
WBGene00010365		H04D03.4	UP	1.52442	0.158802	0.000225995	0.0254703	Unassigned	Unassigned	Unassigned	H04D03.4 is an ortholog of human ZYG11A (zyg-11 A, cell cycle regulator) and ZYG11B (zyg-11 B, cell cycle regulator)\
WBGene00010470	cdr-4	K01D12.11	UP	1.25386	4.17753	1.67835e-06	0.000550271	Stress response	Stress response: heavy metal	Stress response: heavy metal	cdr-4 is an ortholog of human FAXC\
WBGene00010585		K05C4.9	UP	1.47935	1.33144	0.000328	0.0319712	Cell cycle	Cell cycle: unassigned	Cell cycle: unassigned	K05C4.9 is an ortholog of human ZYG11A (zyg-11 A, cell cycle regulator) and ZYG11B (zyg-11 B, cell cycle regulator)\
WBGene00010705	cyp-14A1	K09A11.2	UP	2.01743	2.10399	1.0781e-09	8.64036e-07	Stress response	Stress response: detoxification	Stress response: detoxification: CYP	cyp-14A1 is an ortholog of human CYP2C18 (cytochrome P450 family 2 subfamily C member 18), CYP2F1 (cytochrome P450 family 2 subfamily F member 1), and CYP2E1 (cytochrome P450 family 2 subfamily E member 1)\
WBGene00010754		K10G4.5	UP	1.22566	2.46532	0.000118317	0.0153769	Unassigned	Unassigned	Unassigned: regulated by multiple stresses	K10G4.5 is affected by several genes including daf-16, daf-2, and daf-12 based on microarray, tiling array, and RNA-seq studies\
WBGene00010791	sodh-2	K12G11.4	UP	1.51196	3.67517	1.37442e-05	0.00283248	Metabolism	Metabolism: mitochondria	Metabolism: mitochondria: unassigned	sodh-2 is predicted to have alcohol dehydrogenase (NAD) activity and metal ion binding activity.
WBGene00010799	chil-12	M01B2.6	UP	1.28072	1.36832	0.000134771	0.0170544	Extracellular material	Extracellular material: chitinase	Extracellular material: chitinase	chil-12 is predicted to have chitin binding activity.
WBGene00010877	lact-4	M05D6.4	UP	1.1707	3.95734	0.000295851	0.0290337	Transmembrane protein	Transmembrane protein: unassigned	Transmembrane protein: unassigned	lact-4 is enriched in several tissues, including the alimentary system, the coelomocyte, the muscular system, and the nervous system based on tiling array, RNA-seq, and microarray studies\
WBGene00010904	ugt-62	M88.1	UP	1.6903	6.13202	2.38207e-11	3.43637e-08	Stress response	Stress response: detoxification	Stress response: detoxification: ugt	ugt-62 is an ortholog of human UGT1A6 (UDP glucuronosyltransferase family 1 member A6), UGT1A5 (UDP glucuronosyltransferase family 1 member A5), and UGT3A2 (UDP glycosyltransferase family 3 member A2)\
WBGene00010958	ndfl-4	MTCE.4	UP	0.976142	4.26109	0.000170076	0.0207925	Metabolism	Metabolism: mitochondria	Metabolism: mitochondria: complex I	ndfl-4 is predicted to have NADH dehydrogenase (ubiquinone) activity.
WBGene00011009	cyp-14A4	R04D3.1	UP	4.28506	1.27893	1.60765e-14	7.73065e-11	Stress response	Stress response: detoxification	Stress response: detoxification: CYP	cyp-14A4 is an ortholog of human CYP2C18 (cytochrome P450 family 2 subfamily C member 18), CYP2F1 (cytochrome P450 family 2 subfamily F member 1), and CYP2E1 (cytochrome P450 family 2 subfamily E member 1)\
WBGene00011161	chil-18	R09D1.5	UP	5.70157	-0.457105	4.48583e-12	1.07854e-08	Extracellular material	Extracellular material: chitinase	Extracellular material: chitinase	chil-18 is predicted to have chitin binding activity.
WBGene00011321	fil-1	T01C3.4	DOWN	-1.27632	3.73497	0.000359147	0.0336432	Metabolism	Metabolism: lipid	Metabolism: lipid: lipase	fil-1 exhibits lipase activity\
WBGene00011362	cest-1.1	T02B5.1	UP	1.54108	4.29781	0.000293198	0.0289704	Stress response	Stress response: detoxification	Stress response: detoxification: unassigned	cest-1 is an ortholog of human ACHE (acetylcholinesterase (Cartwright blood group)) and CES2 (carboxylesterase 2)\
WBGene00011428	nlp-80	T04C12.3	UP	1.09268	4.01557	2.78147e-05	0.00507917	Neuronal function	Neuronal function: synaptic function	Neuronal function: synaptic function: neuropeptide	nlp-80 is enriched in the nervous system and the sensillum based on microarray, tiling array, and RNA-seq studies\
WBGene00011487		T05E12.6	UP	1.4325	4.33458	9.61538e-08	4.95398e-05	Stress response	Stress response: pathogen	Stress response: pathogen: CUB	T05E12.6 is enriched in the DA neuron, the I5 neuron, the SAB, the intestine, and the retrovesicular ganglion based on RNA-seq and microarray studies\
WBGene00011521		T06C12.14	UP	4.22089	2.14252	3.26126e-05	0.00573744	Unassigned	Unassigned	Unassigned	T06C12.14 is affected by several genes including clk-1, elt-2, and daf-19 based on tiling array, microarray, and RNA-seq studies\
WBGene00011674	cyp-13A8	T10B9.4	UP	4.00732	-0.814228	1.25687e-09	9.54295e-07	Stress response	Stress response: detoxification	Stress response: detoxification: CYP	cyp-13A8 is an ortholog of human TBXAS1 (thromboxane A synthase 1) and members of the human CYP3 (Cytochrome P450 family 3) gene family including CYP3A4, CYP3A7, and CYP3A5\
WBGene00011676	cyp-13A2	T10B9.7	UP	2.14047	4.0329	0.000177777	0.0215513	Stress response	Stress response: detoxification	Stress response: detoxification: CYP	cyp-13A2 is an ortholog of human TBXAS1 (thromboxane A synthase 1) and members of the human CYP3 (Cytochrome P450 family 3) gene family including CYP3A4, CYP3A7, and CYP3A5\
WBGene00011894	ttr-23	T21C9.8	UP	1.33146	2.37296	0.000562589	0.0463767	Unassigned	Unassigned	Unassigned: regulated by multiple stresses	ttr-23 is enriched in several tissues, including the alimentary system and the nervous system based on microarray, tiling array, and RNA-seq studies\
WBGene00011966		T23G7.3	UP	0.803569	7.10621	0.000520424	0.0435653	DNA	DNA: telomere	DNA: telomere	T23G7.3 is an ortholog of human PINX1\
WBGene00012130	slc-17.4	T28F3.4	UP	1.10235	3.01703	5.44171e-05	0.00801042	Transmembrane transport	Transmembrane transport: solute carrier	Transmembrane transport: solute carrier	slc-17.4 is an ortholog of human SLC17A1 (solute carrier family 17 member 1), SLC17A2 (solute carrier family 17 member 2), and SLC17A3 (solute carrier family 17 member 3)\
WBGene00012538		Y37A1B.5	UP	1.40657	4.91239	6.92674e-06	0.00163812	Unassigned	Unassigned	Unassigned	Y37A1B.5 is an ortholog of human SELENBP1\
WBGene00012548		Y37D8A.6	UP	0.8741	3.18951	0.000432879	0.0383111	Transmembrane protein	Transmembrane protein: unassigned	Transmembrane protein: unassigned	Y37D8A.6 is an ortholog of human CDIP1 and LITAF\
WBGene00012583	clec-4	Y38E10A.5	UP	1.568	3.83473	1.46389e-05	0.00297437	Stress response	Stress response: C-type Lectin	Stress response: C-type Lectin	clec-4 is an ortholog of human CLEC3A (C-type lectin domain family 3 member A) and CLEC3B (C-type lectin domain family 3 member B)\
WBGene00012608	hphd-1	Y38F1A.6	UP	1.16206	8.0936	3.67118e-06	0.00104705	Metabolism	Metabolism: mitochondria	Metabolism: mitochondria: unassigned	hphd-1 is an ortholog of human ADHFE1 (alcohol dehydrogenase, iron containing 1)\
WBGene00013073	hmit-1.1	Y51A2D.4	DOWN	-1.69321	4.33933	8.93078e-05	0.012756	Transmembrane transport	Transmembrane transport: lipid	Transmembrane transport: lipid	hmit-1.1 is an ortholog of human SLC2A13 (solute carrier family 2 member 13)\
WBGene00013176		Y53F4B.39	UP	0.739284	5.52752	0.000422037	0.0379466	Unassigned	Unassigned	Unassigned	Y53F4B.39 is an ortholog of human LACTB2\
WBGene00013215		Y54G11A.4	UP	1.35239	1.78223	0.000252973	0.0265929	Unassigned	Unassigned	Unassigned	Y54G11A.4 is an ortholog of human TTC38 (tetratricopeptide repeat domain 38)\
WBGene00013440	nrps-1	Y66D12A.14	UP	1.33053	0.89772	0.00021761	0.0251139	Unassigned	Unassigned	Unassigned	nrps-1 is predicted to have catalytic activity and phosphopantetheine binding activity\
WBGene00013515		Y73F4A.2	UP	0.82913	6.05111	0.000198788	0.0235059	Unassigned	Unassigned	Unassigned	Y73F4A.2 is expressed in the pharynx\
WBGene00013594		Y87G2A.2	UP	1.47388	3.25959	9.07769e-05	0.012776	Metabolism	Metabolism: lipid	Metabolism: lipid: beta oxidation	Y87G2A.2 is an ortholog of human ACOT8 (acyl-CoA thioesterase 8)\
WBGene00013903	ugt-3	ZC455.3	UP	2.68262	-0.569486	4.24863e-06	0.00113501	Stress response	Stress response: detoxification	Stress response: detoxification: ugt	ugt-3 is an ortholog of human UGT3A1 (UDP glycosyltransferase family 3 member A1) and UGT3A2 (UDP glycosyltransferase family 3 member A2)\
WBGene00013947		ZK228.4	UP	1.38213	4.16445	0.000121076	0.015595	Stress response	Stress response: pathogen	Stress response: pathogen: unassigned	ZK228.4 is involved in innate immune response.
WBGene00014697	cyp-25A3	C36A4.3	UP	1.29837	2.92745	5.42638e-05	0.00801042	Stress response	Stress response: detoxification	Stress response: detoxification: CYP	cyp-25A3 is an ortholog of human CYP3A7-CYP3A51P and TBXAS1 (thromboxane A synthase 1) and members of the human CYP3 (Cytochrome P450 family 3) gene family including CYP3A4, CYP3A43, and CYP3A7\
WBGene00015055	pitr-3	B0222.3	UP	1.20975	2.60783	0.000259735	0.0269564	Transmembrane transport	Transmembrane transport: solute carrier	Transmembrane transport: solute carrier	pitr-3 is an ortholog of human SLC20A1 (solute carrier family 20 member 1) and SLC20A2 (solute carrier family 20 member 2)\
WBGene00015392	nspc-7	C03G5.2	DOWN	-2.08003	2.6053	6.9244e-05	0.00998913	Unassigned	Unassigned	Unassigned	nspc-7 is affected by several genes including daf-16, daf-2, and daf-12 based on RNA-seq, tiling array, and microarray studies\
WBGene00015402		C03G6.17	UP	1.07169	2.15575	0.000426108	0.0379466	Unassigned	Unassigned	Unassigned: regulated by multiple stresses	C03G6.17 is enriched in the epithelial system, the excretory cell, and the nervous system based on microarray, tiling array, and RNA-seq studies\
WBGene00015434		C04E12.4	UP	1.13021	3.93543	0.000283913	0.0284425	Transmembrane protein	Transmembrane protein: unassigned	Transmembrane protein: unassigned	C04E12.4 is enriched in the OLL and the PVD based on microarray studies\
WBGene00016027		C23H5.8	UP	1.48811	5.4365	6.41219e-06	0.00156784	Unassigned	Unassigned	Unassigned: regulated by multiple stresses	C23H5.8 is enriched in the OLL, the PVD, and the intestine based on tiling array, RNA-seq, and microarray studies\
WBGene00016034		C24A3.4	UP	1.02613	3.37698	0.000348857	0.0331093	Metabolism	Metabolism: lipid	Metabolism: lipid: beta oxidation	C24A3.4 is an ortholog of human AMACR\
WBGene00016048		C24B9.3	UP	1.1559	7.09432	5.9688e-08	3.58775e-05	Extracellular material	Extracellular material: matrix	Extracellular material: matrix	C24B9.3 is enriched in the intestine based on tiling array and RNA-seq studies\
WBGene00016092	cyp-33B1	C25E10.2	UP	2.17018	4.02514	8.52844e-06	0.00189279	Stress response	Stress response: detoxification	Stress response: detoxification: CYP	cyp-33B1 is an ortholog of human CYP2J2 (cytochrome P450 family 2 subfamily J member 2), CYP2R1 (cytochrome P450 family 2 subfamily R member 1), and CYP2U1 (cytochrome P450 family 2 subfamily U member 1)\
WBGene00016450	clec-5	C35D10.14	DOWN	-0.95444	7.04904	3.73257e-05	0.00611886	Stress response	Stress response: C-type Lectin	Stress response: C-type Lectin	clec-5 is an ortholog of human CLEC3A (C-type lectin domain family 3 member A) and CLEC3B (C-type lectin domain family 3 member B)\
WBGene00016686	cyp-33C1	C45H4.2	UP	3.05647	-0.281627	6.02664e-12	1.24201e-08	Stress response	Stress response: detoxification	Stress response: detoxification: CYP	cyp-33C1 is an ortholog of human CYP2J2 (cytochrome P450 family 2 subfamily J member 2), CYP2R1 (cytochrome P450 family 2 subfamily R member 1), and CYP2U1 (cytochrome P450 family 2 subfamily U member 1)\
WBGene00016693	srbc-20	C45H4.11	UP	2.19569	-0.378161	0.000366927	0.0341502	Transmembrane protein	Transmembrane protein: seven transmembrane receptor	Transmembrane protein: seven transmembrane receptor: srbc	srbc-20 is affected by several genes including daf-16, hsf-1, and clk-1 based on microarray, tiling array, and RNA-seq studies\
WBGene00016697	cyp-33C2	C45H4.17	UP	2.92331	0.607554	2.81881e-11	3.69675e-08	Stress response	Stress response: detoxification	Stress response: detoxification: CYP	cyp-33C2 is an ortholog of human CYP2J2 (cytochrome P450 family 2 subfamily J member 2), CYP2R1 (cytochrome P450 family 2 subfamily R member 1), and CYP2U1 (cytochrome P450 family 2 subfamily U member 1)\
WBGene00016863	cest-35.2	C52A10.2	UP	2.25973	0.322494	4.96261e-07	0.000188396	Unassigned	Unassigned	Unassigned: hydrolase	C52A10.2 is predicted to have hydrolase activity.
WBGene00016894		C53B7.3	UP	0.960082	6.08901	9.12192e-05	0.012776	Unassigned	Unassigned	Unassigned: regulated by multiple stresses	C53B7.3 is enriched in the OLL, the PVD, and the intestine based on microarray studies\
WBGene00016929		C54F6.12	UP	1.72237	0.230867	0.000471413	0.0411018	Unassigned	Unassigned	Unassigned	C54F6.12 is enriched in dopaminergic neurons, the amphid sheath cell, and the hypodermis based on tiling array and RNA-seq studies\
WBGene00017082		DC2.5	UP	2.33642	2.57443	3.18953e-07	0.000143788	Metabolism	Metabolism: short chain dehydrogenase	Metabolism: short chain dehydrogenase	DC2.5 is an ortholog of human WWOX (WW domain containing oxidoreductase)\
WBGene00017294		F09E10.1	UP	2.91146	-0.701005	3.5869e-07	0.00015219	Unassigned	Unassigned	Unassigned: regulated by multiple stresses	F09E10.1 is enriched in dopaminergic neurons based on tiling array studies\
WBGene00017304	nmad-1	F09F7.7	UP	1.12478	4.98044	2.73106e-06	0.000820796	Metabolism	Metabolism: unassigned	Metabolism: unassigned	nmad-1 is an ortholog of human ALKBH4 (alkB homolog 4, lysine demethylase)\
WBGene00017332	ugt-37	F10D2.6	UP	1.46586	1.21541	0.000138329	0.0173525	Stress response	Stress response: detoxification	Stress response: detoxification: ugt	ugt-37 is an ortholog of human UGT3A1 (UDP glycosyltransferase family 3 member A1) and UGT3A2 (UDP glycosyltransferase family 3 member A2)\
WBGene00017489		F15E6.9	UP	1.47324	0.443518	0.000207006	0.0240829	Unassigned	Unassigned	Unassigned	F15E6.9 is enriched in several tissues, including the germline precursor cell, the intestine, and the nervous system based on tiling array, RNA-seq, and microarray studies\
WBGene00017592		F19C7.2	DOWN	-1.4132	4.15716	6.85785e-06	0.00163812	Proteolysis general	Proteolysis general: serine	Proteolysis general: serine	F19C7.2 is an ortholog of human PRSS16 (serine protease 16)\
WBGene00017691	ilys-5	F22A3.6	DOWN	-1.65207	4.73652	2.43872e-12	7.03619e-09	Proteolysis general	Proteolysis general: lysozyme	Proteolysis general: lysozyme	ilys-5 is predicted to have lysozyme activity.
WBGene00017755	zip-8	F23F12.9	UP	1.7343	1.00184	0.00042613	0.0379466	Transcription factor	Transcription factor: bZIP	Transcription factor: bZIP	zip-8 is an ortholog of human CEBPG (CCAAT enhancer binding protein gamma)\
WBGene00018162	nspb-3	F38A5.5	DOWN	-3.28631	0.278221	1.96428e-05	0.00377823	Unassigned	Unassigned	Unassigned: regulated by multiple stresses	nspb-3 is enriched in GABAergic neurons based on RNA-seq studies\
WBGene00018167	nspb-4	F38A5.10	DOWN	-2.70467	0.431041	4.02406e-05	0.00632318	Unassigned	Unassigned	Unassigned: regulated by multiple stresses	nspb-4 is enriched in the germ line and the pharynx based on RNA-seq studies\
WBGene00018206	ugt-61	F39G3.1	UP	1.29041	3.70551	6.80216e-08	3.92512e-05	Stress response	Stress response: detoxification	Stress response: detoxification: ugt	ugt-61 is an ortholog of human UGT1A6 (UDP glucuronosyltransferase family 1 member A6), UGT1A5 (UDP glucuronosyltransferase family 1 member A5), and UGT3A2 (UDP glycosyltransferase family 3 member A2)\
WBGene00018267		F41C3.1	UP	2.84456	-0.282857	3.54566e-06	0.00104387	Unassigned	Unassigned	Unassigned: regulated by multiple stresses	F41C3.1 is enriched in the Z1, the Z4, and the hypodermis based on RNA-seq studies\
WBGene00018400		F43H9.4	UP	1.11145	3.49378	5.92783e-06	0.0014744	Protein modification	Protein modification: carbohydrate	Protein modification: carbohydrate	F43H9.4 is an ortholog of human GLYATL3, GLYATL1P3, and GLYATL2\
WBGene00018614	pals-31	F48G7.2	UP	1.38968	2.31953	3.5257e-05	0.00599392	Unassigned	Unassigned	Unassigned: ALS2cr12 domain	pals-31 is enriched in several tissues, including the Z1.p, the Z4.a, the male distal tip cell, the nervous system, and the somatic gonad precursor based on tiling array, RNA-seq, and microarray studies\
WBGene00018621		F48G7.10	UP	2.04644	2.88873	3.36583e-10	3.03472e-07	Signaling	Signaling: PKD	Signaling: PKD	F48G7.10 is predicted to have metal ion binding activity\
WBGene00019060	acox-3	F58F9.7	UP	1.54897	6.93578	4.10268e-06	0.0011167	Metabolism	Metabolism: lipid	Metabolism: lipid: beta oxidation	acox-3 is an ortholog of human ACOX3\
WBGene00019090		F59A7.2	UP	1.80664	2.21754	0.000619192	0.0499021	Stress response	Stress response: pathogen	Stress response: pathogen: unassigned	F59A7.2 is involved in defense response to Gram-negative bacterium.
WBGene00019249		H28G03.1	UP	0.918582	7.46217	5.13448e-05	0.00779685	mRNA functions	mRNA functions: processing	mRNA functions: processing: hnRNP	H28G03.1 is an ortholog of human HNRNPA3 (heterogeneous nuclear ribonucleoprotein A3), HNRNPA1L2 (heterogeneous nuclear ribonucleoprotein A1-like 2), and HNRNPA1\
WBGene00019388		K04F1.9	UP	1.16899	0.958929	0.000601541	0.0490273	Unassigned	Unassigned	Unassigned: regulated by multiple stresses	K04F1.9 is enriched in the epithelial system, the germ line, and the nervous system based on tiling array and RNA-seq studies\
WBGene00019404		K05B2.4	UP	1.68662	2.69549	3.99578e-05	0.00632318	Metabolism	Metabolism: lipid	Metabolism: lipid: beta oxidation	K05B2.4 is an ortholog of human ACOT4 (acyl-CoA thioesterase 4), ACOT2 (acyl-CoA thioesterase 2), and BAAT\
WBGene00019415		K05F6.4	UP	1.64138	0.174433	0.000391092	0.0357082	Proteolysis proteasome	Proteolysis proteasome: E3	Proteolysis proteasome: E3: F box	K05F6.4 is enriched in the DA neuron and the VA neuron based on tiling array studies\
WBGene00019466	tos-1	K07B1.6	UP	1.01069	10.0766	0.000291932	0.0289704	Unassigned	Unassigned	Unassigned	tos-1 is enriched in several tissues, including the alimentary system, the body wall musculature, the germ line, and the nervous system based on microarray and RNA-seq studies\
WBGene00019515	ugt-19	K08B4.3	UP	1.9481	2.91345	1.62254e-10	1.56045e-07	Stress response	Stress response: detoxification	Stress response: detoxification: ugt	ugt-19 is an ortholog of human UGT3A1 (UDP glycosyltransferase family 3 member A1) and UGT3A2 (UDP glycosyltransferase family 3 member A2)\
WBGene00019659		K11H12.3	UP	2.26417	0.377002	0.000228852	0.0255924	Unassigned	Unassigned	Unassigned: regulated by multiple stresses	K11H12.3 is enriched in the intestine and the muscle cell based on tiling array, RNA-seq, and microarray studies\
WBGene00019682		K12H4.7	DOWN	-0.767624	8.75545	2.16911e-05	0.00411732	Proteolysis general	Proteolysis general: serine	Proteolysis general: serine	K12H4.7 is an ortholog of human PRSS16 (serine protease 16)\
WBGene00019738	clec-265	M02F4.7	UP	1.4633	3.49654	0.000456826	0.040184	Stress response	Stress response: C-type Lectin	Stress response: C-type Lectin	clec-265 is predicted to have carbohydrate binding activity.
WBGene00019837		R02F2.8	UP	1.1079	3.15985	0.000570796	0.0467858	Transmembrane transport	Transmembrane transport: amino acid	Transmembrane transport: amino acid	R02F2.8 is enriched in the AFD and the hypodermis based on RNA-seq studies\
WBGene00019914	clec-150	R06B10.3	DOWN	-0.789418	4.89935	0.00023885	0.0256295	Stress response	Stress response: C-type Lectin	Stress response: C-type Lectin	clec-150 is an ortholog of human CLEC4A, CLEC4C, and CD209 and members of the human CLEC (C-type lectin domain containing) gene family including CLEC6A and CLEC4E\
WBGene00019967	cyp-33C8	R08F11.3	UP	2.73821	4.31773	1.55299e-11	2.48927e-08	Stress response	Stress response: detoxification	Stress response: detoxification: CYP	cyp-33C8 is an ortholog of human CYP2J2 (cytochrome P450 family 2 subfamily J member 2), CYP2R1 (cytochrome P450 family 2 subfamily R member 1), and CYP2U1 (cytochrome P450 family 2 subfamily U member 1)\
WBGene00020016	lipl-3	R11G11.14	UP	1.31784	2.99616	0.000267907	0.0274101	Metabolism	Metabolism: lipid	Metabolism: lipid: lipase	lipl-3 is an ortholog of human LIPJ (lipase J), LIPK (lipase K), and LIPF (lipase F, gastric type)\
WBGene00020191	clec-53	T03F1.10	DOWN	-1.44527	2.92811	3.89004e-06	0.00107919	Stress response	Stress response: C-type Lectin	Stress response: C-type Lectin	clec-53 is an ortholog of human COLEC11, CD302, and LY75\
WBGene00020239		T05B4.8	DOWN	-1.5801	3.82073	1.61524e-06	0.000550271	Unassigned	Unassigned	Unassigned: regulated by multiple stresses	T05B4.8 is enriched in the pharynx based on microarray studies\
WBGene00020240		T05B4.9	DOWN	-1.36655	3.56037	0.000370885	0.0342973	Unassigned	Unassigned	Unassigned	T05B4.9 is affected by several genes including clk-1, lin-15B, and dpy-21 based on microarray, tiling array, and RNA-seq studies\
WBGene00020242	phat-5	T05B4.11	UP	1.96349	3.90876	1.15541e-05	0.00248775	Unassigned	Unassigned	Unassigned	phat-5 is involved in pharyngeal gland morphogenesis\
WBGene00020311		T07D3.9	UP	1.41847	4.49402	5.06717e-08	3.17821e-05	Metabolism	Metabolism: lipid	Metabolism: lipid: beta oxidation	T07D3.9 is an ortholog of human ACOT9 (acyl-CoA thioesterase 9)\
WBGene00020989		W03D8.8	UP	1.10026	3.43246	3.67174e-05	0.00608833	Metabolism	Metabolism: lipid	Metabolism: lipid: beta oxidation	W03D8.8 is an ortholog of human ACOT1 (acyl-CoA thioesterase 1), ACOT4 (acyl-CoA thioesterase 4), and BAAT\
WBGene00021121		W09G12.7	DOWN	-2.18699	4.14624	1.77926e-06	0.000557991	Unassigned	Unassigned	Unassigned: regulated by multiple stresses	W09G12.7 is enriched in the OLL, the PVD, and the male based on microarray and RNA-seq studies\
WBGene00021478		Y39H10A.1	UP	2.3856	0.589551	0.000241678	0.0256356	Unassigned	Unassigned	Unassigned	Y39H10A.1 is enriched in the amphid sheath cell, the arcade cell, the nervous system, and the pharyngeal-intestinal valve cell based on tiling array and RNA-seq studies\
WBGene00021580	clec-174	Y46C8AL.2	UP	2.42565	-0.0355901	3.36078e-07	0.000146917	Stress response	Stress response: C-type Lectin	Stress response: C-type Lectin	clec-174 is predicted to have carbohydrate binding activity.
WBGene00021587	clec-76	Y46C8AR.1	UP	1.53419	3.41558	1.28857e-05	0.00269405	Stress response	Stress response: C-type Lectin	Stress response: C-type Lectin	clec-76 is predicted to have carbohydrate binding activity.
WBGene00021872	clec-85	Y54G2A.6	UP	1.0533	5.02519	2.55226e-07	0.000118771	Stress response	Stress response: C-type Lectin	Stress response: C-type Lectin	clec-85 is predicted to have carbohydrate binding activity\
WBGene00022142		Y71G12B.2	UP	1.56813	0.403936	0.000263933	0.0271964	Unassigned	Unassigned	Unassigned	Y71G12B.2 is enriched in the intestine based on tiling array studies\
WBGene00022258		Y73C8B.1	UP	1.60544	2.64019	3.85799e-05	0.00625341	Unassigned	Unassigned	Unassigned	Y73C8B.1 is expressed in the intestine and the nervous system\
WBGene00022320		Y82E9BL.3	UP	3.24888	0.0473814	3.1694e-05	0.00564466	Transmembrane protein	Transmembrane protein: unassigned	Transmembrane protein: unassigned	Y82E9BL.3 is affected by several genes including hsf-1, cyc-1, and mir-34 based on microarray, tiling array, and RNA-seq studies\
WBGene00022386		Y95B8A.6	UP	1.07366	2.69153	0.000478526	0.0413366	Unassigned	Unassigned	Unassigned: regulated by multiple stresses	Y95B8A.6 is enriched in the hypodermis, the muscle cell, and the nervous system based on tiling array and microarray studies\
WBGene00022645		ZK6.11	DOWN	-2.36014	5.43099	8.61951e-11	9.56501e-08	Stress response	Stress response: pathogen	Stress response: pathogen: unassigned	ZK6.11 is involved in innate immune response\
WBGene00023477	nspc-1	C03G5.8	DOWN	-2.51351	2.82221	1.95818e-06	0.000601036	Unassigned	Unassigned	Unassigned	nspc-1 is enriched in the nervous system based on RNA-seq and microarray studies\
WBGene00023484		Y54G2A.37	UP	1.37606	0.807473	0.000515706	0.0435063	Stress response	Stress response: C-type Lectin	Stress response: C-type Lectin	Y54G2A.37 is enriched in the germline precursor cell, the hypodermis, and the intestine based on tiling array and RNA-seq studies\
WBGene00044107		F58G6.9	UP	1.56593	3.54337	0.000104186	0.0139165	Transmembrane transport	Transmembrane transport: solute carrier	Transmembrane transport: solute carrier	F58G6.9 is an ortholog of human SLC31A1 (solute carrier family 31 member 1) and SLC31A2 (solute carrier family 31 member 2)\
WBGene00044337	nspc-2	C03G5.9	DOWN	-4.07004	1.6369	4.21537e-07	0.000173745	Unassigned	Unassigned	Unassigned	nspc-2 is enriched in the nervous system based on RNA-seq studies\
WBGene00044338	nspc-3	C03G5.10	DOWN	-1.91404	1.47377	9.49528e-05	0.013171	Unassigned	Unassigned	Unassigned	nspc-3 is enriched in the nervous system based on RNA-seq studies\
WBGene00044339	nspc-4	C03G5.11	DOWN	-2.88432	3.57988	4.60522e-07	0.000184532	Unassigned	Unassigned	Unassigned	nspc-4 is enriched in the nervous system based on RNA-seq and microarray studies\
WBGene00044357	nspc-6	C03G5.13	DOWN	-3.97899	1.36717	4.7329e-07	0.000184532	Unassigned	Unassigned	Unassigned	nspc-6 is enriched in the nervous system based on microarray studies\
WBGene00044644		B0205.13	UP	4.44265	1.92417	6.40867e-18	4.62257e-14	Unassigned	Unassigned	Unassigned	B0205.13 is enriched in the hypodermis, the intestine, the nervous system, and the sensillum based on tiling array, RNA-seq, and proteomic studies\
WBGene00044646		B0205.14	UP	4.57504	-0.26994	9.08571e-08	4.95398e-05	Unassigned	Unassigned	Unassigned	B0205.14 is enriched in dopaminergic neurons, the coelomocyte, and the ventral nerve cord based on tiling array studies\
WBGene00045058	gadr-5	Y71A12B.17	UP	1.64836	0.172344	0.000109808	0.0144009	Transmembrane protein	Transmembrane protein: unassigned	Transmembrane protein: unassigned	gadr-5 is an ortholog of human ZYG11A (zyg-11 A, cell cycle regulator) and ZYG11B (zyg-11 B, cell cycle regulator)\
WBGene00077757		E02H4.7	DOWN	-1.35617	2.45677	5.19735e-06	0.00133887	Unassigned	Unassigned	Unassigned	E02H4.7 is enriched in the intestine based on RNA-seq studies\
WBGene00194869		K01A6.8	UP	1.79741	-0.181484	0.000189877	0.0226378	Unassigned	Unassigned	Unassigned	K01A6.8 is enriched in the amphid sheath cell based on RNA-seq studies\
WBGene00235310		R02D1.2	UP	1.69332	0.620405	0.00039754	0.0360686	Unassigned	Unassigned	Unassigned	R02D1.2 is an ortholog of human PBLD\
WBGene00271812		F58F12.12	UP	1.28408	1.71292	0.000122502	0.015639	Transmembrane protein	Transmembrane protein: unassigned	Transmembrane protein: unassigned	N.A.
WBGene00271827		T19H12.15	DOWN	-3.09565	1.26251	6.52188e-10	5.53439e-07	Unassigned	Unassigned	Unassigned	T19H12.15 is predicted to encode a protein with the following domain: CC domain.
